# Supplementary material for: Alternative polyadenylation upon CPSF6 knock-out enhances HIV-1 infection in primary T cells
Source: PLoS Pathog. 2025 Dec 12;21(12):e1013745. doi: 10.1371/journal.ppat.1013745 (PMC12714223; doi:10.1371/journal.ppat.1013745)
Supplement: S2 Table — Excel table contains full processed datasets for all primary CD4+ T cell RNA-Sequencing experiments performed in this study, with tabs corresponding to each figure. (XLSX) [file ppat.1013745.s009.xlsx]

## Sheet: Figure 2
Gene Name	baseMean	log2FoldChange	lfcSE	stat	pvalue	padj	Figure	Donor	Condition
SPEF2	1846.49	-0.0638551	0.061133	-1.04453	0.296241	0.48822	2	E-G	CPSF6 Knock-out
C22orf15	139.262	0.0106841	0.227937	0.046873	0.962614	0.9816	2	E-G	CPSF6 Knock-out
CFL1P5	56.8672	0.331062	0.265138	1.24864	0.211796	0.387342	2	E-G	CPSF6 Knock-out
KCNH6	6.30816	-0.574089	0.866179	-0.662784	0.507469	0.69072	2	E-G	CPSF6 Knock-out
NDUFAF4P4	18.9224	-0.0323676	0.523171	-0.0618681	0.950668	0.977369	2	E-G	CPSF6 Knock-out
SCGB2B3P	6.9728	1.6086	0.984928	1.63321	0.102424	0.225765	2	E-G	CPSF6 Knock-out
SLC22A5	638.493	-0.485767	0.104598	-4.64413	3.4152e-06	2.71845e-05	2	E-G	CPSF6 Knock-out
HOXB2	865.3	0.633036	0.0923714	6.85317	7.22335e-12	1.32526e-10	2	E-G	CPSF6 Knock-out
SDHCP3	23.7698	-0.70656	0.407604	-1.73345	0.0830164	0.191807	2	E-G	CPSF6 Knock-out
Y_RNA	7.10467	0.602436	0.669512	0.899813	0.36822	0.563997	2	E-G	CPSF6 Knock-out
H1FX-AS1	42.1814	-0.290636	0.295623	-0.983131	0.325543	0.520118	2	E-G	CPSF6 Knock-out
CREB3L4	398.675	-0.45235	0.105024	-4.30709	1.65414e-05	0.000114453	2	E-G	CPSF6 Knock-out
SNORD12C	83.6791	0.190078	0.269389	0.705589	0.480444	0.66725	2	E-G	CPSF6 Knock-out
SNORD12B	88.1633	0.310115	0.20676	1.49988	0.133645	0.275953	2	E-G	CPSF6 Knock-out
CFAP58-AS1	21.5797	-0.127882	0.42697	-0.299511	0.76455	0.872989	2	E-G	CPSF6 Knock-out
RP11-121A8.1	6.75631	-0.484099	1.05492	-0.458897	0.646308	0.793651	2	E-G	CPSF6 Knock-out
RP11-325L12.3	18.3882	0.22261	0.588504	0.378264	0.705235	0.834657	2	E-G	CPSF6 Knock-out
THAP6	1000.55	-0.447641	0.0935602	-4.78452	1.71393e-06	1.43621e-05	2	E-G	CPSF6 Knock-out
TAC3	36.3969	1.44517	0.38381	3.76533	0.00016633	0.000929541	2	E-G	CPSF6 Knock-out
PAG1	11380.9	-0.163243	0.0372757	-4.37933	1.19043e-05	8.48759e-05	2	E-G	CPSF6 Knock-out
ST7	498.233	0.331971	0.111692	2.9722	0.00295679	0.0118845	2	E-G	CPSF6 Knock-out
AL138898.1	14.0066	-0.0742024	0.530051	-0.139991	0.888667	0.945375	2	E-G	CPSF6 Knock-out
AP000925.2	37.7132	-0.136575	0.509198	-0.268217	0.788533	0.888409	2	E-G	CPSF6 Knock-out
RHPN1-AS1	35.4496	-0.050602	0.383602	-0.131913	0.895053	0.94858	2	E-G	CPSF6 Knock-out
RPS27P15	4.97315	0.611207	1.04236	0.586368	0.557628	0.730501	2	E-G	CPSF6 Knock-out
TOMM20P2	993.467	-0.0964367	0.10511	-0.917487	0.358887	0.55424	2	E-G	CPSF6 Knock-out
LYL1	459.101	-1.00417	0.10379	-9.67503	3.84981e-22	1.95376e-20	2	E-G	CPSF6 Knock-out
EHMT2-AS1	13.543	0.0862347	0.677679	0.12725	0.898742	0.950573	2	E-G	CPSF6 Knock-out
RPL23AP64	163.427	-0.219877	0.178627	-1.23093	0.218349	0.395598	2	E-G	CPSF6 Knock-out
RP11-134O21.1	28.2598	0.276184	0.551751	0.500559	0.616681	0.773518	2	E-G	CPSF6 Knock-out
CTD-2192J16.22	17.3719	-0.88529	0.488342	-1.81285	0.0698551	0.16777	2	E-G	CPSF6 Knock-out
CTB-36H16.2	52.2243	-0.891026	0.322072	-2.76655	0.00566536	0.0209614	2	E-G	CPSF6 Knock-out
LRRC75A-AS1	30094.3	0.0316687	0.0634408	0.499185	0.617649	0.774312	2	E-G	CPSF6 Knock-out
AC004556.1	932.178	0.24505	0.0731256	3.35108	0.00080497	0.00381274	2	E-G	CPSF6 Knock-out
SNORA81	13.5325	-0.114769	0.576592	-0.199048	0.842225	0.920708	2	E-G	CPSF6 Knock-out
CICP16	108.409	-0.435901	0.235719	-1.84924	0.0644234	0.157582	2	E-G	CPSF6 Knock-out
RBMX2P3	5.82351	-0.800973	1.09165	-0.733726	0.463116	0.651991	2	E-G	CPSF6 Knock-out
HMGCR	5776.95	0.488327	0.0604704	8.07547	6.72193e-16	1.93559e-14	2	E-G	CPSF6 Knock-out
SNORA42	16.1673	-0.0341147	0.47347	-0.0720526	0.94256	0.973135	2	E-G	CPSF6 Knock-out
RP11-427J23.1	21.6321	0.870445	0.492545	1.76724	0.077188	0.180827	2	E-G	CPSF6 Knock-out
RP11-10E18.7	41.9315	-0.0150051	0.362255	-0.0414214	0.96696	0.984142	2	E-G	CPSF6 Knock-out
RP11-49K24.5	39.2201	-0.680004	0.383041	-1.77528	0.0758524	0.178396	2	E-G	CPSF6 Knock-out
UQCRFS1	5289.16	-0.0592607	0.0714248	-0.829694	0.406712	0.601436	2	E-G	CPSF6 Knock-out
RP11-173C1.1	5.46539	4.29231	1.40642	3.05193	0.00227375	0.00944066	2	E-G	CPSF6 Knock-out
ZNF638	11587.3	0.300832	0.0448453	6.70823	1.97004e-11	3.43815e-10	2	E-G	CPSF6 Knock-out
EFR3A	6715.43	0.0356417	0.0638194	0.558478	0.576518	0.745209	2	E-G	CPSF6 Knock-out
MGAM	19.3624	-2.98824	0.802235	-3.7249	0.000195395	0.00107325	2	E-G	CPSF6 Knock-out
RP11-81K2.1	8.33334	-1.61602	1.08315	-1.49196	0.13571	0.279236	2	E-G	CPSF6 Knock-out
OGT	40458	-0.153303	0.0538054	-2.84922	0.00438268	0.0167369	2	E-G	CPSF6 Knock-out
TMEM220	286.86	-1.43221	0.170322	-8.4088	4.14215e-17	1.36537e-15	2	E-G	CPSF6 Knock-out
RP11-424C20.2	717.149	0.169137	0.0929431	1.81979	0.0687905	0.165937	2	E-G	CPSF6 Knock-out
CLEC17A	43.7585	1.24644	0.412589	3.02101	0.00251932	0.0103311	2	E-G	CPSF6 Knock-out
RP11-116O18.3	10.5325	-2.94329	0.799764	-3.6802	0.000233049	0.00125601	2	E-G	CPSF6 Knock-out
MAPK6PS3	121.503	-0.0626609	0.272719	-0.229764	0.818276	0.906377	2	E-G	CPSF6 Knock-out
PIGL	983.484	-0.223558	0.0893936	-2.50083	0.0123901	0.0409297	2	E-G	CPSF6 Knock-out
ST8SIA4	16113.9	-0.247019	0.0811084	-3.04554	0.00232262	0.00961461	2	E-G	CPSF6 Knock-out
HMGB1P7	14.1062	-0.745476	0.630915	-1.18158	0.237373	0.41926	2	E-G	CPSF6 Knock-out
KISS1R	762.53	0.263684	0.10175	2.59149	0.00955608	0.0328801	2	E-G	CPSF6 Knock-out
RP11-394J1.2	36.5691	0.644273	0.409	1.57524	0.115201	0.246648	2	E-G	CPSF6 Knock-out
NOL10	3191.12	0.511713	0.072192	7.08822	1.35845e-12	2.69316e-11	2	E-G	CPSF6 Knock-out
MAPKAP1	3397.97	-0.0676076	0.0668131	-1.01189	0.31159	0.50488	2	E-G	CPSF6 Knock-out
MIR627	16.1159	0.197446	0.501381	0.393804	0.693726	0.826431	2	E-G	CPSF6 Knock-out
SERINC1	8881.71	0.145417	0.064203	2.26495	0.0235156	0.0695672	2	E-G	CPSF6 Knock-out
RIC1	4966.84	0.289585	0.0550112	5.26411	1.40874e-07	1.41836e-06	2	E-G	CPSF6 Knock-out
GLB1L	278.239	0.0492576	0.139129	0.354042	0.723307	0.846305	2	E-G	CPSF6 Knock-out
RP11-930O11.3	5.66512	0.168317	0.95146	0.176904	0.859584	0.93043	2	E-G	CPSF6 Knock-out
RYR2	63.3755	0.70097	0.288349	2.43098	0.0150581	0.048206	2	E-G	CPSF6 Knock-out
KXD1	4360.14	-0.105721	0.0463494	-2.28097	0.0225504	0.0671952	2	E-G	CPSF6 Knock-out
CCDC88B	7279.08	-0.103522	0.0593899	-1.74308	0.0813188	0.18839	2	E-G	CPSF6 Knock-out
CALU	4072.81	-0.141407	0.0837181	-1.68909	0.0912031	0.206628	2	E-G	CPSF6 Knock-out
TRAJ34	45.4967	0.377499	0.315938	1.19485	0.232146	0.412353	2	E-G	CPSF6 Knock-out
ZNF341	608.266	0.14658	0.0994651	1.47368	0.140567	0.286489	2	E-G	CPSF6 Knock-out
RP11-173D3.4	4.78832	1.80725	1.44055	1.25455	0.209642	0.384422	2	E-G	CPSF6 Knock-out
RP11-566K11.7	11.4516	0.452457	0.68981	0.655915	0.511879	0.694151	2	E-G	CPSF6 Knock-out
CLDN7	80.7275	-0.206932	0.233957	-0.884487	0.376434	0.571473	2	E-G	CPSF6 Knock-out
MAGIX	80.51	0.384162	0.229681	1.67259	0.0944079	0.212202	2	E-G	CPSF6 Knock-out
LINC00987	25.1613	0.523039	0.522962	1.00015	0.317239	0.511566	2	E-G	CPSF6 Knock-out
AC010883.5	38.4863	-0.0477665	0.315221	-0.151533	0.879555	0.94146	2	E-G	CPSF6 Knock-out
RP4-657D16.6	23.7267	-0.257535	0.602065	-0.427752	0.668832	0.809853	2	E-G	CPSF6 Knock-out
CDCA3	4081.79	-0.0944349	0.0577523	-1.63517	0.102013	0.225074	2	E-G	CPSF6 Knock-out
CTB-152G17.4	5.61044	0.94223	0.786138	1.19856	0.230701	0.410819	2	E-G	CPSF6 Knock-out
ADAMTS14	32.9783	1.50606	0.577098	2.6097	0.00906205	0.0314473	2	E-G	CPSF6 Knock-out
FCF1P5	25.0857	1.05202	0.473535	2.22163	0.026308	0.0762967	2	E-G	CPSF6 Knock-out
WASH6P	1818.45	-0.0325582	0.0586882	-0.554766	0.579055	0.746737	2	E-G	CPSF6 Knock-out
CHMP1A	5825.36	0.143845	0.0652718	2.20378	0.0275398	0.0792849	2	E-G	CPSF6 Knock-out
CTC-246B18.10	5.50694	-0.208707	1.0076	-0.207133	0.835906	0.917147	2	E-G	CPSF6 Knock-out
INSRR	205.569	0.866543	0.212749	4.07307	4.63972e-05	0.000292713	2	E-G	CPSF6 Knock-out
DAGLB	1616.53	-0.119896	0.0798056	-1.50235	0.133006	0.275147	2	E-G	CPSF6 Knock-out
CCR2	270.625	-1.13308	0.23771	-4.76665	1.87317e-06	1.56137e-05	2	E-G	CPSF6 Knock-out
PABPC1L	2085.64	-0.638663	0.0839702	-7.60583	2.83087e-14	6.77174e-13	2	E-G	CPSF6 Knock-out
LY86	40.5873	-0.627448	0.388286	-1.61594	0.106107	0.231603	2	E-G	CPSF6 Knock-out
DOCK3	1214.89	0.353876	0.0898515	3.93845	8.20099e-05	0.000490866	2	E-G	CPSF6 Knock-out
RP11-432J24.3	5.3173	-4.45075	1.70847	-2.60511	0.00918457	0.0318404	2	E-G	CPSF6 Knock-out
CETN2	431.296	0.261308	0.136476	1.91469	0.0555321	0.140036	2	E-G	CPSF6 Knock-out
CXorf38	2655.16	-0.68848	0.0800911	-8.59621	8.23894e-18	2.91451e-16	2	E-G	CPSF6 Knock-out
LINC00239	60.5005	-0.34172	0.274562	-1.2446	0.213279	0.389097	2	E-G	CPSF6 Knock-out
PSENEN	1151.74	0.244856	0.0857907	2.85411	0.00431576	0.0165203	2	E-G	CPSF6 Knock-out
RP11-288L9.1	5.20292	0.0691729	1.27357	0.0543141	0.956685	0.979432	2	E-G	CPSF6 Knock-out
RP11-603J24.4	6.89396	-0.309132	0.721343	-0.42855	0.668251	0.809343	2	E-G	CPSF6 Knock-out
SSC5D	86.4609	0.266521	0.257885	1.03349	0.301375	0.493728	2	E-G	CPSF6 Knock-out
RP11-156P1.3	603.062	-0.086991	0.097968	-0.887953	0.374566	0.569903	2	E-G	CPSF6 Knock-out
RAPGEF5	88.532	-0.284381	0.279052	-1.01909	0.308158	0.501235	2	E-G	CPSF6 Knock-out
DNAJB4	771.592	0.686185	0.127342	5.38854	7.10325e-08	7.54895e-07	2	E-G	CPSF6 Knock-out
SNORA73A	11.7394	0.276429	0.488716	0.565623	0.57165	0.74165	2	E-G	CPSF6 Knock-out
AC026150.8	27.921	-1.14815	0.36466	-3.14854	0.00164087	0.00711079	2	E-G	CPSF6 Knock-out
TMEM39B	1802.45	-0.17147	0.0739689	-2.31814	0.0204418	0.0621416	2	E-G	CPSF6 Knock-out
RP11-323I15.5	5.83056	1.99962	1.29298	1.54652	0.121979	0.257637	2	E-G	CPSF6 Knock-out
PLPP5	1388.8	0.283496	0.0804546	3.52368	0.000425591	0.00215549	2	E-G	CPSF6 Knock-out
SHC1	4550.1	-0.141152	0.0478476	-2.95003	0.00317746	0.0126534	2	E-G	CPSF6 Knock-out
NR1I3	74.2216	-0.022506	0.233056	-0.096569	0.923069	0.963755	2	E-G	CPSF6 Knock-out
SNORA73B	1120.46	0.315302	0.141343	2.23075	0.0256974	0.0748408	2	E-G	CPSF6 Knock-out
IGLC2	32.9139	1.33048	0.57886	2.29845	0.0215363	0.0647829	2	E-G	CPSF6 Knock-out
PECAM1	1309.1	0.103722	0.073852	1.40446	0.160181	0.316265	2	E-G	CPSF6 Knock-out
ZMYM3	6091.51	-0.145162	0.0556966	-2.60629	0.00915281	0.0317423	2	E-G	CPSF6 Knock-out
RN7SL368P	14.5855	0.11174	0.498358	0.224216	0.82259	0.909088	2	E-G	CPSF6 Knock-out
MIR4680	128.049	-0.0201052	0.490942	-0.0409524	0.967334	0.98419	2	E-G	CPSF6 Knock-out
YTHDF3	7104.67	-0.263037	0.0563797	-4.66546	3.07925e-06	2.47318e-05	2	E-G	CPSF6 Knock-out
LEPROTL1	6891.93	-0.601625	0.0637345	-9.43955	3.74369e-21	1.76955e-19	2	E-G	CPSF6 Knock-out
WDR5	4972.26	0.271552	0.0626085	4.33731	1.44238e-05	0.000100857	2	E-G	CPSF6 Knock-out
FSBP	143.932	1.4059	0.479972	2.92913	0.00339911	0.0134139	2	E-G	CPSF6 Knock-out
BRWD1	10280.5	-0.0697094	0.0499934	-1.39437	0.163205	0.320582	2	E-G	CPSF6 Knock-out
MRPL40P1	6.41231	-0.545432	0.80134	-0.68065	0.496093	0.681212	2	E-G	CPSF6 Knock-out
KLHL41	24.3092	0.198614	0.46889	0.423583	0.67187	0.811907	2	E-G	CPSF6 Knock-out
SUSD6	11517.3	0.735377	0.048298	15.2258	2.38288e-52	8.10681e-50	2	E-G	CPSF6 Knock-out
RNU6-135P	8.00145	-0.238597	0.843469	-0.282876	0.777272	0.881415	2	E-G	CPSF6 Knock-out
PAQR6	353.635	-0.550813	0.138307	-3.98253	6.81861e-05	0.000414883	2	E-G	CPSF6 Knock-out
CTB-102L5.4	5.67526	1.78566	1.66151	1.07473	0.282497	0.472521	2	E-G	CPSF6 Knock-out
RNA5SP307	8.08205	-0.411601	0.69939	-0.588515	0.556187	0.729432	2	E-G	CPSF6 Knock-out
RP11-419I17.1	16.6078	-0.44806	0.612809	-0.731159	0.464682	0.653329	2	E-G	CPSF6 Knock-out
CCDC74A	288.644	-0.313724	0.157623	-1.99035	0.0465527	0.12139	2	E-G	CPSF6 Knock-out
RP11-80H18.3	236.631	-0.188217	0.394924	-0.47659	0.633654	0.785285	2	E-G	CPSF6 Knock-out
ANAPC4	2630.74	-0.199779	0.0749043	-2.66713	0.00765025	0.0271463	2	E-G	CPSF6 Knock-out
THG1L	1435.35	-0.00343643	0.0825568	-0.041625	0.966798	0.984082	2	E-G	CPSF6 Knock-out
PHC1P1	189.446	-0.173912	0.134877	-1.28942	0.197253	0.367973	2	E-G	CPSF6 Knock-out
EGFL8	197.58	-0.269497	0.249299	-1.08102	0.279688	0.469249	2	E-G	CPSF6 Knock-out
RP11-932O9.8	13.6434	0.139352	0.539727	0.25819	0.796261	0.893655	2	E-G	CPSF6 Knock-out
WASIR1	6.33791	0.5538	0.936866	0.59112	0.55444	0.728355	2	E-G	CPSF6 Knock-out
SNRNP70	9693.56	0.0354477	0.0436252	0.812549	0.416476	0.609907	2	E-G	CPSF6 Knock-out
AC009237.11	37.2981	-0.014045	0.353089	-0.0397776	0.96827	0.98449	2	E-G	CPSF6 Knock-out
RP11-50I19.1	8.69435	0.495494	0.673813	0.735359	0.462121	0.651256	2	E-G	CPSF6 Knock-out
TNFAIP8	13578.7	0.0601235	0.0576497	1.04291	0.296989	0.489102	2	E-G	CPSF6 Knock-out
TRAJ57	13.1764	-1.39775	0.59743	-2.3396	0.0193043	0.0593451	2	E-G	CPSF6 Knock-out
GREM2	205.04	2.69744	0.211765	12.7379	3.64154e-37	5.51372e-35	2	E-G	CPSF6 Knock-out
SCRIB	6544.51	0.437023	0.0697681	6.26394	3.75371e-10	5.51685e-09	2	E-G	CPSF6 Knock-out
RNF215	1185.56	-0.120403	0.105473	-1.14156	0.253638	0.439067	2	E-G	CPSF6 Knock-out
FEN1	9570.22	0.247377	0.0629336	3.93077	8.46757e-05	0.000505067	2	E-G	CPSF6 Knock-out
RP4-614O4.13	272.135	-0.642805	0.163258	-3.93735	8.23877e-05	0.000492699	2	E-G	CPSF6 Knock-out
KCNK5	2001.41	0.848371	0.103432	8.20222	2.35986e-16	7.16196e-15	2	E-G	CPSF6 Knock-out
LMO7DN	1.81766	3.51536	2.90733	1.20914	0.226611	0.406213	2	E-G	CPSF6 Knock-out
CTD-2524L6.3	10.3696	0.617596	0.75031	0.82312	0.410439	0.604483	2	E-G	CPSF6 Knock-out
AC144530.1	52.7536	0.0685452	0.268668	0.25513	0.798623	0.894875	2	E-G	CPSF6 Knock-out
SNORD8	11.5059	-0.493364	0.51849	-0.951539	0.341331	0.535835	2	E-G	CPSF6 Knock-out
AC002310.17	29.9099	0.109116	0.398595	0.273753	0.784274	0.885453	2	E-G	CPSF6 Knock-out
DTWD2	494.574	-0.687268	0.159036	-4.32146	1.55e-05	0.000107835	2	E-G	CPSF6 Knock-out
UNC119B	4390.81	0.171123	0.0500901	3.41631	0.00063477	0.00308073	2	E-G	CPSF6 Knock-out
AL136419.6	446.754	0.0959428	0.332251	0.288766	0.77276	0.878384	2	E-G	CPSF6 Knock-out
NDUFAB1	1959.45	0.223704	0.0824303	2.71386	0.00665046	0.0240161	2	E-G	CPSF6 Knock-out
LETMD1	4011.79	-0.23053	0.0607734	-3.79326	0.00014868	0.000838037	2	E-G	CPSF6 Knock-out
RNF170	1244.96	-1.14433	0.119309	-9.59131	8.69719e-22	4.29513e-20	2	E-G	CPSF6 Knock-out
EIF1AY	879.767	-0.340729	0.190022	-1.7931	0.0729563	0.17333	2	E-G	CPSF6 Knock-out
RP3-424M6.4	184.915	0.198017	0.170992	1.15805	0.246845	0.430716	2	E-G	CPSF6 Knock-out
LPL	51.99	2.39799	0.487781	4.91613	8.82729e-07	7.75691e-06	2	E-G	CPSF6 Knock-out
SLC43A1	1453.03	-0.544335	0.0801138	-6.79453	1.0867e-11	1.94709e-10	2	E-G	CPSF6 Knock-out
NPLOC4	8803.11	0.146616	0.0403703	3.63177	0.00028148	0.00148625	2	E-G	CPSF6 Knock-out
RP3-514A23.2	5.79654	0.0708693	0.801184	0.0884558	0.929514	0.967105	2	E-G	CPSF6 Knock-out
DDX26B-AS1	4.07249	2.22425	1.79878	1.23654	0.216259	0.393052	2	E-G	CPSF6 Knock-out
IGLV5-52	7.13062	-0.0144	0.672801	-0.0214031	0.982924	0.991487	2	E-G	CPSF6 Knock-out
RP11-195O1.5	14.8901	1.03966	1.81624	0.572422	0.567036	0.738211	2	E-G	CPSF6 Knock-out
MARCH3	342.963	0.58715	0.173462	3.3849	0.000712048	0.00341845	2	E-G	CPSF6 Knock-out
AP3M1	5579.57	-0.198705	0.0569937	-3.48644	0.000489504	0.00244592	2	E-G	CPSF6 Knock-out
ATG4D	1215.42	-0.202337	0.0868536	-2.32964	0.0198253	0.0606372	2	E-G	CPSF6 Knock-out
ST13P6	17.7196	0.342438	0.438635	0.780691	0.434984	0.626994	2	E-G	CPSF6 Knock-out
RP11-524F11.1	31.5455	0.263366	0.345912	0.761367	0.446438	0.637567	2	E-G	CPSF6 Knock-out
PRB3	14.5301	-0.0885934	0.450169	-0.1968	0.843984	0.921481	2	E-G	CPSF6 Knock-out
SRA1	2045.57	0.230156	0.0739165	3.11373	0.00184741	0.00788312	2	E-G	CPSF6 Knock-out
RP11-19J5.1	11.1725	-0.215382	0.630373	-0.341674	0.732596	0.852397	2	E-G	CPSF6 Knock-out
RP11-250B2.5	16.3484	-0.871708	0.499166	-1.74633	0.0807536	0.187364	2	E-G	CPSF6 Knock-out
DOCK1	5.48572	2.56369	1.5712	1.63168	0.102747	0.226221	2	E-G	CPSF6 Knock-out
RP11-484D2.2	65.354	0.173118	0.300206	0.576664	0.564166	0.735801	2	E-G	CPSF6 Knock-out
SACS	13627.7	-0.181607	0.0385002	-4.71702	2.39319e-06	1.95985e-05	2	E-G	CPSF6 Knock-out
IGLL1	57.1335	-2.72189	0.357275	-7.61848	2.56687e-14	6.17235e-13	2	E-G	CPSF6 Knock-out
MUC3A	5.7959	2.53125	2.72076	0.930344	0.352193	0.547122	2	E-G	CPSF6 Knock-out
RP11-85A1.3	25.5468	0.14911	0.38743	0.384871	0.700333	0.831523	2	E-G	CPSF6 Knock-out
MTND3P10	18.1938	0.445883	0.578311	0.771009	0.440701	0.632258	2	E-G	CPSF6 Knock-out
HNRNPA1P68	77.3643	-0.0801132	0.291341	-0.27498	0.783331	0.884961	2	E-G	CPSF6 Knock-out
LL22NC03-80A10.6	707.05	0.422088	0.0885667	4.76577	1.88136e-06	1.56725e-05	2	E-G	CPSF6 Knock-out
KRR1	6267.58	-0.729063	0.0716563	-10.1744	2.57884e-24	1.50881e-22	2	E-G	CPSF6 Knock-out
KIF1C	5065.72	0.368322	0.0512621	7.18508	6.7167e-13	1.37923e-11	2	E-G	CPSF6 Knock-out
MIR544B	7.153	0.152147	0.594703	0.255836	0.798077	0.894627	2	E-G	CPSF6 Knock-out
KLHL6	9124.58	-0.0339097	0.0597875	-0.567171	0.570598	0.740996	2	E-G	CPSF6 Knock-out
MIR106B	50.095	0.156973	0.258384	0.607517	0.543508	0.71961	2	E-G	CPSF6 Knock-out
RP11-767L7.2	17.3573	-0.181082	0.565131	-0.320425	0.748646	0.863018	2	E-G	CPSF6 Knock-out
SNORD63	13.5561	-0.0568993	0.500447	-0.113697	0.909478	0.95673	2	E-G	CPSF6 Knock-out
RP3-402G11.26	52.8895	0.173478	0.332601	0.521581	0.601962	0.763065	2	E-G	CPSF6 Knock-out
SNORA74	45.6321	0.47982	0.357155	1.34345	0.179126	0.342741	2	E-G	CPSF6 Knock-out
RP11-1072C15.1	46.8223	-0.0366187	0.331199	-0.110564	0.911962	0.957774	2	E-G	CPSF6 Knock-out
RP11-306G20.1	7.66764	-0.22654	0.905025	-0.250313	0.802345	0.89707	2	E-G	CPSF6 Knock-out
CCL3	1176.44	2.6988	0.208658	12.9341	2.89127e-38	4.71447e-36	2	E-G	CPSF6 Knock-out
MIR4648	9.81991	-0.40072	0.550854	-0.727451	0.46695	0.655299	2	E-G	CPSF6 Knock-out
RNF130	893.78	0.350936	0.0796099	4.40819	1.04238e-05	7.52547e-05	2	E-G	CPSF6 Knock-out
RP11-388P9.2	35.1097	0.816516	0.415898	1.96326	0.049616	0.12789	2	E-G	CPSF6 Knock-out
AP000719.1	8.98652	-0.9392	0.571231	-1.64417	0.100141	0.221833	2	E-G	CPSF6 Knock-out
C5orf15	2778.46	-0.256089	0.0743683	-3.44352	0.000574188	0.00282048	2	E-G	CPSF6 Knock-out
RP11-388C12.5	32.9236	0.127222	0.376923	0.337528	0.735719	0.854629	2	E-G	CPSF6 Knock-out
NCAM1	23.7195	-0.840042	0.427486	-1.96507	0.0494058	0.127434	2	E-G	CPSF6 Knock-out
RP11-109E24.2	6.91876	0.553296	1.03393	0.535138	0.592555	0.756219	2	E-G	CPSF6 Knock-out
C7orf71	5.29138	2.10596	2.35622	0.893786	0.371436	0.566979	2	E-G	CPSF6 Knock-out
WDR26	15991.4	0.0559052	0.0362178	1.54358	0.12269	0.258744	2	E-G	CPSF6 Knock-out
WFDC5	27.4506	1.25276	0.587108	2.13378	0.0328606	0.0916631	2	E-G	CPSF6 Knock-out
RN7SL127P	9.68943	-1.278	0.693582	-1.8426	0.0653869	0.159429	2	E-G	CPSF6 Knock-out
RCC2	18422.5	-0.0166529	0.053481	-0.31138	0.755512	0.867557	2	E-G	CPSF6 Knock-out
NEU4	89.4573	2.00943	0.608416	3.30272	0.000957507	0.00443224	2	E-G	CPSF6 Knock-out
SARS2	1253.82	-0.0167211	0.0768147	-0.217681	0.827678	0.912031	2	E-G	CPSF6 Knock-out
NCOR1	22869.1	-0.0695899	0.0390384	-1.7826	0.0746513	0.176335	2	E-G	CPSF6 Knock-out
GMPR	43.8249	0.590098	0.265506	2.22254	0.0262468	0.0761351	2	E-G	CPSF6 Knock-out
RP11-1000B6.3	16.249	-1.28913	0.534544	-2.41165	0.0158806	0.0504754	2	E-G	CPSF6 Knock-out
ALOX12P1	9.78846	3.13283	0.932538	3.35947	0.00078093	0.00371292	2	E-G	CPSF6 Knock-out
RP11-353N4.6	147.921	-0.240223	0.187724	-1.27966	0.200665	0.372499	2	E-G	CPSF6 Knock-out
NDRG1	9467.67	0.540876	0.0872235	6.20104	5.609e-10	8.05456e-09	2	E-G	CPSF6 Knock-out
SREK1IP1	2678.97	-1.49488	0.113238	-13.2012	8.63323e-40	1.51532e-37	2	E-G	CPSF6 Knock-out
PPP1CB	23258.3	-0.100463	0.0699757	-1.43569	0.151091	0.302785	2	E-G	CPSF6 Knock-out
NDUFS7	2086.79	0.0797911	0.0822435	0.970181	0.331956	0.526094	2	E-G	CPSF6 Knock-out
CDR1	289.611	-0.130763	0.722324	-0.181032	0.856343	0.928855	2	E-G	CPSF6 Knock-out
CTB-102L5.7	48.7442	-0.184595	0.406115	-0.454537	0.649442	0.796045	2	E-G	CPSF6 Knock-out
RIC3	694.578	0.0976865	0.122306	0.798708	0.42446	0.617443	2	E-G	CPSF6 Knock-out
POGLUT1	1778.62	-0.26807	0.0808171	-3.317	0.000909908	0.00424818	2	E-G	CPSF6 Knock-out
RP11-69J7.1	17.6675	0.0175508	0.506963	0.0346195	0.972383	0.98656	2	E-G	CPSF6 Knock-out
HSPA4L	494.803	0.51314	0.106918	4.79936	1.59175e-06	1.34099e-05	2	E-G	CPSF6 Knock-out
SBK1	2041.05	-0.502369	0.124241	-4.0435	5.2659e-05	0.000327716	2	E-G	CPSF6 Knock-out
HTR5BP	51.5832	0.0144562	0.322125	0.0448776	0.964205	0.982531	2	E-G	CPSF6 Knock-out
RP5-971N18.3	11.3752	-0.558208	0.604602	-0.923265	0.355869	0.551093	2	E-G	CPSF6 Knock-out
RAD21	38562.8	-0.114311	0.0595706	-1.91892	0.0549946	0.138972	2	E-G	CPSF6 Knock-out
BAIAP2L2	42.5094	-0.874743	0.449009	-1.94817	0.0513952	0.131455	2	E-G	CPSF6 Knock-out
RTBDN	5.36772	0.394078	0.80247	0.491082	0.623369	0.778301	2	E-G	CPSF6 Knock-out
RPS4XP1	23.1627	1.69574	0.576492	2.94147	0.00326656	0.0129502	2	E-G	CPSF6 Knock-out
NCK2	6811.26	0.464309	0.0504104	9.21058	3.24378e-20	1.41887e-18	2	E-G	CPSF6 Knock-out
CCT2	9487.69	0.250494	0.0586349	4.27209	1.93649e-05	0.000132088	2	E-G	CPSF6 Knock-out
RP11-369G6.2	3.77658	0.838125	1.57143	0.533352	0.59379	0.756997	2	E-G	CPSF6 Knock-out
AC006026.2	7.15456	1.16343	1.18943	0.97814	0.328005	0.522344	2	E-G	CPSF6 Knock-out
NPTN	2785.21	0.352895	0.0672507	5.24746	1.54212e-07	1.54532e-06	2	E-G	CPSF6 Knock-out
HDX	208.354	0.330613	0.188963	1.74962	0.0801841	0.186326	2	E-G	CPSF6 Knock-out
RP11-118E18.4	78.0068	0.777653	0.257243	3.02303	0.00250255	0.0102715	2	E-G	CPSF6 Knock-out
uc_338	29.6664	0.210803	0.481844	0.437491	0.661755	0.804908	2	E-G	CPSF6 Knock-out
RP11-714G18.1	42.83	0.749062	0.33695	2.22306	0.0262115	0.0760533	2	E-G	CPSF6 Knock-out
MSL3P1	229.376	-0.34779	0.578395	-0.601303	0.547638	0.722804	2	E-G	CPSF6 Knock-out
YWHAZ	83813.6	-0.333592	0.0656194	-5.08374	3.70082e-07	3.47237e-06	2	E-G	CPSF6 Knock-out
CBFB	16018.5	-0.400827	0.0831326	-4.82154	1.42453e-06	1.20713e-05	2	E-G	CPSF6 Knock-out
LYPLA1P3	7.04221	-0.18806	0.713794	-0.263465	0.792192	0.890747	2	E-G	CPSF6 Knock-out
AC083875.2	7.16681	-0.358136	0.856367	-0.418204	0.675798	0.814168	2	E-G	CPSF6 Knock-out
TIMM23	2699.71	0.312644	0.0752535	4.15454	3.25942e-05	0.000211939	2	E-G	CPSF6 Knock-out
SPAG8	62.106	-0.428378	0.294947	-1.45239	0.146393	0.29539	2	E-G	CPSF6 Knock-out
ADAM20	47.4548	0.609538	0.347924	1.75193	0.079786	0.185713	2	E-G	CPSF6 Knock-out
LINC01554	4.88527	1.3114	1.43649	0.912924	0.361282	0.556784	2	E-G	CPSF6 Knock-out
COA3	937.01	0.292461	0.107711	2.71524	0.00662272	0.023919	2	E-G	CPSF6 Knock-out
CBLL1	4963.11	-0.591185	0.0609544	-9.69881	3.05048e-22	1.55671e-20	2	E-G	CPSF6 Knock-out
SORD2P	613.834	0.566943	0.10066	5.63228	1.77843e-08	2.07398e-07	2	E-G	CPSF6 Knock-out
USP2-AS1	9.55054	2.27397	0.695723	3.26849	0.00108121	0.00493049	2	E-G	CPSF6 Knock-out
HIST1H2AG	30597.2	0.0508383	0.0733027	0.69354	0.487971	0.673496	2	E-G	CPSF6 Knock-out
AC017104.2	32.2027	0.709628	0.360443	1.96876	0.0489801	0.126552	2	E-G	CPSF6 Knock-out
HSFX2	22.1979	-0.460629	0.40522	-1.13674	0.255648	0.441351	2	E-G	CPSF6 Knock-out
RP5-1107A17.4	26.1823	0.21143	0.480892	0.439661	0.660183	0.803702	2	E-G	CPSF6 Knock-out
RP11-567O16.1	9.60269	0.0961215	0.746346	0.12879	0.897524	0.95003	2	E-G	CPSF6 Knock-out
HSPA8P19	18.3309	0.203888	0.636612	0.320271	0.748763	0.863081	2	E-G	CPSF6 Knock-out
SH3GL1P1	367.013	-0.399164	0.167214	-2.38715	0.0169796	0.0533532	2	E-G	CPSF6 Knock-out
SNORA11	8.50978	-0.564359	0.832001	-0.678315	0.497572	0.682055	2	E-G	CPSF6 Knock-out
SLC35B2	1753.12	-0.229402	0.19095	-1.20137	0.229607	0.409551	2	E-G	CPSF6 Knock-out
DDX60L	574.866	-0.710195	0.139818	-5.07942	3.78599e-07	3.54303e-06	2	E-G	CPSF6 Knock-out
WDR89	1922.37	0.177233	0.077412	2.28947	0.0220519	0.0660597	2	E-G	CPSF6 Knock-out
SH2D4A	272.137	0.228723	0.172435	1.32643	0.184697	0.350458	2	E-G	CPSF6 Knock-out
ZNF608	6.11424	0.122179	1.48739	0.0821433	0.934533	0.969529	2	E-G	CPSF6 Knock-out
SNORA71A	118.046	0.279946	0.191243	1.46382	0.143242	0.290501	2	E-G	CPSF6 Knock-out
HIGD1A	4270.92	0.0294253	0.0745481	0.394716	0.693053	0.82595	2	E-G	CPSF6 Knock-out
MCM8-AS1	46.214	-0.0250206	0.264987	-0.094422	0.924774	0.964645	2	E-G	CPSF6 Knock-out
PVRL4	8.83515	1.93708	1.15678	1.67455	0.0940235	0.211528	2	E-G	CPSF6 Knock-out
RN7SL683P	16.3035	-0.0922694	0.519583	-0.177584	0.85905	0.930244	2	E-G	CPSF6 Knock-out
ARHGAP39	128.093	0.488745	0.213508	2.28912	0.0220725	0.0660968	2	E-G	CPSF6 Knock-out
RP11-456K23.1	13.6042	-0.118747	0.680921	-0.174392	0.861558	0.93102	2	E-G	CPSF6 Knock-out
RP11-119F19.5	121.606	-0.822285	0.216268	-3.80215	0.000143444	0.000812351	2	E-G	CPSF6 Knock-out
CTD-2529P6.3	11.0785	-0.266735	0.640632	-0.416361	0.677146	0.815257	2	E-G	CPSF6 Knock-out
NHLH1	45.82	1.08588	0.339888	3.19482	0.00139918	0.00618498	2	E-G	CPSF6 Knock-out
BIRC7	28.5003	0.641618	0.336941	1.90424	0.0568783	0.142621	2	E-G	CPSF6 Knock-out
CTD-2587H24.14	984.365	-0.133414	0.0904328	-1.47529	0.140135	0.285883	2	E-G	CPSF6 Knock-out
MIR6501	726.264	0.161945	0.130572	1.24027	0.214875	0.391129	2	E-G	CPSF6 Knock-out
RP11-448G4.4	11.8119	-0.461406	0.634182	-0.727561	0.466883	0.655253	2	E-G	CPSF6 Knock-out
BCAT1	7847.27	-0.00303241	0.0756394	-0.0400904	0.968021	0.984371	2	E-G	CPSF6 Knock-out
SCARNA3	8.31139	-0.0557407	0.608706	-0.0915725	0.927038	0.965778	2	E-G	CPSF6 Knock-out
RP11-11C20.3	16.0811	0.509134	0.616842	0.825388	0.409152	0.603425	2	E-G	CPSF6 Knock-out
ZNF362	1666.51	-0.348479	0.0814992	-4.27585	1.90408e-05	0.000129974	2	E-G	CPSF6 Knock-out
RNU6-549P	6.12045	0.252541	0.697847	0.361886	0.717437	0.841852	2	E-G	CPSF6 Knock-out
FAM227A	159.058	-1.14716	0.220267	-5.20805	1.90833e-07	1.88622e-06	2	E-G	CPSF6 Knock-out
TRIM38	14439.4	0.29385	0.0530274	5.54148	2.99926e-08	3.37211e-07	2	E-G	CPSF6 Knock-out
RP11-7M10.2	24.8049	-0.399496	0.446011	-0.89571	0.370408	0.565973	2	E-G	CPSF6 Knock-out
FUBP1	14022	-0.230075	0.0511016	-4.5023	6.72231e-06	5.05448e-05	2	E-G	CPSF6 Knock-out
EFNB1	582.46	0.704218	0.122975	5.72654	1.02501e-08	1.23616e-07	2	E-G	CPSF6 Knock-out
NUDCD3	6614.03	0.0166728	0.048396	0.344508	0.730465	0.851102	2	E-G	CPSF6 Knock-out
MIR212	4.13813	3.83575	1.18045	3.24941	0.00115646	0.00522864	2	E-G	CPSF6 Knock-out
AL590762.6	37.8863	0.798089	0.422404	1.8894	0.0588384	0.146416	2	E-G	CPSF6 Knock-out
INAFM2	170.561	0.0859508	0.155495	0.552755	0.580431	0.747497	2	E-G	CPSF6 Knock-out
SDHAP2	105.023	-0.861323	0.881613	-0.976986	0.328576	0.522746	2	E-G	CPSF6 Knock-out
DHX34	1873.92	0.235397	0.0738065	3.18938	0.0014258	0.00629056	2	E-G	CPSF6 Knock-out
COPS6	3884.18	0.347616	0.0684905	5.0754	3.86687e-07	3.61218e-06	2	E-G	CPSF6 Knock-out
CDK17	4622.36	-0.13662	0.0700294	-1.9509	0.0510692	0.130803	2	E-G	CPSF6 Knock-out
AP000688.29	9.62538	-0.488542	0.70008	-0.697837	0.485279	0.670957	2	E-G	CPSF6 Knock-out
GOLGA8A	20464.4	-0.556308	0.0545303	-10.2018	1.94598e-24	1.15822e-22	2	E-G	CPSF6 Knock-out
MTMR12	4522.62	0.198469	0.0498569	3.98077	6.86919e-05	0.000417591	2	E-G	CPSF6 Knock-out
PTMA	115929	-0.196421	0.0642847	-3.05549	0.00224696	0.00934496	2	E-G	CPSF6 Knock-out
C1QTNF4	30.2762	-0.565799	0.538565	-1.05057	0.293457	0.485023	2	E-G	CPSF6 Knock-out
ANP32AP1	69.0092	0.0359829	0.222239	0.161911	0.871376	0.936635	2	E-G	CPSF6 Knock-out
DPY19L1	2565.18	-0.199995	0.0791111	-2.52802	0.0114707	0.0383893	2	E-G	CPSF6 Knock-out
PCDHGB1	7.31731	-0.998367	0.816265	-1.22309	0.221295	0.399491	2	E-G	CPSF6 Knock-out
CDKL5	217.926	-0.0177003	0.172661	-0.102515	0.918348	0.96129	2	E-G	CPSF6 Knock-out
AF230666.2	73.4546	-0.106974	0.265383	-0.403091	0.686882	0.821937	2	E-G	CPSF6 Knock-out
RP11-797A18.5	104.819	0.317179	0.188616	1.68162	0.0926432	0.209208	2	E-G	CPSF6 Knock-out
DUTP7	32.8432	-0.1809	0.335935	-0.538497	0.590234	0.754705	2	E-G	CPSF6 Knock-out
DPP4	19894.1	0.0386673	0.0445056	0.868819	0.384946	0.580114	2	E-G	CPSF6 Knock-out
RP11-463J10.2	48.0153	0.265817	0.36884	0.720684	0.471104	0.659565	2	E-G	CPSF6 Knock-out
SUV39H1	4034.2	0.193976	0.0542838	3.57337	0.000352413	0.00181964	2	E-G	CPSF6 Knock-out
CST6	6.98085	4.45192	1.32275	3.36566	0.000763619	0.00364193	2	E-G	CPSF6 Knock-out
PYURF	1712.72	0.107032	0.0786472	1.36091	0.173542	0.335223	2	E-G	CPSF6 Knock-out
RPL23AP72	4.10357	2.4315	1.55207	1.56661	0.117205	0.249987	2	E-G	CPSF6 Knock-out
PCBP1-AS1	2697.06	-0.27691	0.0697974	-3.96734	7.26779e-05	0.000439593	2	E-G	CPSF6 Knock-out
CHMP6	1343.15	0.288406	0.106199	2.71571	0.00661341	0.0238946	2	E-G	CPSF6 Knock-out
DLG1	5352.6	0.017357	0.0442249	0.392472	0.694709	0.827299	2	E-G	CPSF6 Knock-out
RPS15AP11	55.2996	-0.200134	0.284927	-0.702402	0.482428	0.668928	2	E-G	CPSF6 Knock-out
CTC-260E6.12	19.0974	0.265407	0.46735	0.567899	0.570103	0.740583	2	E-G	CPSF6 Knock-out
AKAP12	1111.18	1.46387	0.125001	11.7108	1.12167e-31	1.20036e-29	2	E-G	CPSF6 Knock-out
SLC17A2	43.3502	2.83394	0.554116	5.11435	3.14819e-07	2.98845e-06	2	E-G	CPSF6 Knock-out
MAPT-AS1	2.67203	0.333653	1.89074	0.176467	0.859927	0.930449	2	E-G	CPSF6 Knock-out
SLC1A5	10271.2	0.422015	0.0635197	6.64384	3.05609e-11	5.21788e-10	2	E-G	CPSF6 Knock-out
AC006946.17	4.98203	0.92985	0.963691	0.964884	0.334603	0.528859	2	E-G	CPSF6 Knock-out
CTA-228A9.3	57.024	0.0615323	0.260629	0.236092	0.813361	0.903366	2	E-G	CPSF6 Knock-out
RPL41P2	35.4608	-0.525002	0.324332	-1.61872	0.105509	0.230725	2	E-G	CPSF6 Knock-out
ST7-AS1	7.86542	0.0916743	1.03961	0.0881812	0.929733	0.967145	2	E-G	CPSF6 Knock-out
LRTOMT	538.011	-0.173367	0.122716	-1.41275	0.157729	0.312859	2	E-G	CPSF6 Knock-out
MIR4513	57.1694	-0.150904	0.270709	-0.55744	0.577227	0.74574	2	E-G	CPSF6 Knock-out
CTB-176F20.3	242.225	-0.231774	0.246637	-0.939738	0.347352	0.541725	2	E-G	CPSF6 Knock-out
AC007790.4	18.6919	-0.970724	0.469989	-2.06542	0.0388834	0.104865	2	E-G	CPSF6 Knock-out
CASP16P	29.4352	-0.255208	0.421199	-0.605908	0.544576	0.720376	2	E-G	CPSF6 Knock-out
RNU6-645P	9.47418	0.501773	0.696306	0.720621	0.471143	0.659585	2	E-G	CPSF6 Knock-out
UFL1-AS1	6.80105	-0.215319	0.809369	-0.266033	0.790214	0.889249	2	E-G	CPSF6 Knock-out
IRF4	121509	0.37378	0.089442	4.17902	2.92765e-05	0.000192823	2	E-G	CPSF6 Knock-out
CTD-2287O16.1	212.96	-0.152254	0.25754	-0.591187	0.554395	0.728331	2	E-G	CPSF6 Knock-out
RPL12P6	9.43547	0.286527	0.525666	0.545075	0.585702	0.751196	2	E-G	CPSF6 Knock-out
RP11-644F5.11	132.844	-0.212664	0.183549	-1.15862	0.246612	0.430477	2	E-G	CPSF6 Knock-out
CRB3	49.7877	-0.304684	0.335557	-0.907994	0.363881	0.559537	2	E-G	CPSF6 Knock-out
TXNL1	4114.52	0.0541928	0.0715596	0.757311	0.448864	0.639639	2	E-G	CPSF6 Knock-out
RP11-44F14.6	292.995	-0.769549	0.13361	-5.75966	8.42849e-09	1.03045e-07	2	E-G	CPSF6 Knock-out
PPP6R1	29614	0.262314	0.0556671	4.71219	2.45073e-06	2.00162e-05	2	E-G	CPSF6 Knock-out
SDHAF1	1127.37	0.510363	0.0852426	5.98719	2.13502e-09	2.8286e-08	2	E-G	CPSF6 Knock-out
A1CF	21.8412	1.97883	0.442786	4.46905	7.85679e-06	5.83269e-05	2	E-G	CPSF6 Knock-out
AC008280.1	10.6103	-2.12779	0.775734	-2.74294	0.00608926	0.0222933	2	E-G	CPSF6 Knock-out
ARHGEF2	14223.7	-0.0774892	0.0471834	-1.6423	0.100528	0.222493	2	E-G	CPSF6 Knock-out
AC112198.1	5.46618	2.12469	1.48475	1.43101	0.152428	0.304756	2	E-G	CPSF6 Knock-out
AKNAD1	3.55664	3.11895	1.85881	1.67793	0.0933609	0.21041	2	E-G	CPSF6 Knock-out
CTD-2337A12.1	6.2695	1.42313	0.946675	1.5033	0.132762	0.274809	2	E-G	CPSF6 Knock-out
TRAT1	6250.14	-0.00435197	0.071939	-0.0604953	0.951761	0.977741	2	E-G	CPSF6 Knock-out
C14orf159	3522.4	-0.181994	0.0706795	-2.57492	0.0100264	0.034237	2	E-G	CPSF6 Knock-out
AC131097.4	34.9604	-0.441191	0.312957	-1.40975	0.158613	0.314092	2	E-G	CPSF6 Knock-out
NET1	5606.84	0.131641	0.067443	1.95189	0.0509511	0.130537	2	E-G	CPSF6 Knock-out
SEPT7	14031.5	-0.156612	0.0499268	-3.13683	0.00170785	0.00736397	2	E-G	CPSF6 Knock-out
ZBTB11-AS1	189.539	-0.184595	0.207535	-0.889464	0.373754	0.569255	2	E-G	CPSF6 Knock-out
PHKA2	3156.55	-0.0734297	0.0500435	-1.46732	0.14229	0.289016	2	E-G	CPSF6 Knock-out
ARFGAP1	3954.5	0.125206	0.0500442	2.50192	0.0123523	0.0408243	2	E-G	CPSF6 Knock-out
RP11-277I20.2	23.3475	-0.626398	0.380927	-1.6444	0.100093	0.221779	2	E-G	CPSF6 Knock-out
SPAG4	437.875	0.31883	0.109232	2.91883	0.00351353	0.0138002	2	E-G	CPSF6 Knock-out
IGSF6	152.14	-0.234446	0.201644	-1.16267	0.244962	0.428435	2	E-G	CPSF6 Knock-out
TSNAXIP1	46.3913	-0.338912	0.265529	-1.27637	0.201826	0.374203	2	E-G	CPSF6 Knock-out
EEF1DP1	14.0559	0.687998	0.491481	1.39985	0.16156	0.318212	2	E-G	CPSF6 Knock-out
TTTY14	30.0787	0.17822	0.59425	0.299907	0.764248	0.872788	2	E-G	CPSF6 Knock-out
MIR186	47.148	-0.534214	0.280216	-1.90644	0.056593	0.142161	2	E-G	CPSF6 Knock-out
RP11-347C12.12	16.607	-0.48459	0.556561	-0.870686	0.383926	0.578956	2	E-G	CPSF6 Knock-out
TRAPPC3	2716.67	-0.109443	0.0733612	-1.49184	0.135742	0.279236	2	E-G	CPSF6 Knock-out
PHF5A	1693.71	0.0256308	0.0875675	0.292698	0.769753	0.876447	2	E-G	CPSF6 Knock-out
CARS-AS1	87.9302	0.17792	0.27233	0.653323	0.513548	0.695696	2	E-G	CPSF6 Knock-out
ALDOA	110688	0.260249	0.0620169	4.19643	2.7116e-05	0.000179667	2	E-G	CPSF6 Knock-out
DOLK	674.69	0.231904	0.0985455	2.35327	0.0186092	0.0575678	2	E-G	CPSF6 Knock-out
RP3-521E19.2	12.4781	-0.319547	0.831613	-0.38425	0.700793	0.83183	2	E-G	CPSF6 Knock-out
CAND1	22573.5	0.156683	0.0502836	3.11599	0.00183327	0.00783248	2	E-G	CPSF6 Knock-out
RP11-65N13.8	8.1148	-0.542241	0.852996	-0.635691	0.524978	0.705251	2	E-G	CPSF6 Knock-out
FKBP9	148.44	0.348703	0.244959	1.42352	0.154586	0.308133	2	E-G	CPSF6 Knock-out
COX5A	5011.5	0.0853126	0.0680879	1.25298	0.210214	0.385142	2	E-G	CPSF6 Knock-out
ARHGAP11A	14866.4	-0.228896	0.0582608	-3.92882	8.53649e-05	0.000508738	2	E-G	CPSF6 Knock-out
CXCL11	17.7019	1.58768	0.597012	2.65937	0.0078286	0.0276864	2	E-G	CPSF6 Knock-out
TTC38	953.633	0.576704	0.0710795	8.11351	4.91772e-16	1.43405e-14	2	E-G	CPSF6 Knock-out
RP11-613F22.7	3.5331	1.78573	1.64305	1.08684	0.277108	0.466394	2	E-G	CPSF6 Knock-out
RNU6-701P	6.72897	0.460139	0.770343	0.597317	0.550296	0.725092	2	E-G	CPSF6 Knock-out
C6orf203	774.404	-0.00610879	0.120127	-0.0508526	0.959443	0.980577	2	E-G	CPSF6 Knock-out
AL031721.1	9.57753	1.12295	0.678434	1.65521	0.0978811	0.218017	2	E-G	CPSF6 Knock-out
MAP4K3	1129.59	0.592957	0.0869305	6.82104	9.03808e-12	1.63749e-10	2	E-G	CPSF6 Knock-out
RNU6-387P	22.9806	0.365666	0.336818	1.08565	0.277634	0.466966	2	E-G	CPSF6 Knock-out
IFRD1	1546.82	0.337333	0.0730656	4.61685	3.89615e-06	3.06848e-05	2	E-G	CPSF6 Knock-out
RP11-96C23.9	53.7336	-0.364878	0.404703	-0.901596	0.367271	0.563147	2	E-G	CPSF6 Knock-out
CTDSP2	13497	-0.288058	0.063014	-4.57133	4.84627e-06	3.73563e-05	2	E-G	CPSF6 Knock-out
PAQR4	4988.02	0.156788	0.0641146	2.44544	0.0144677	0.0466302	2	E-G	CPSF6 Knock-out
RP11-506M12.1	67.5232	-0.228803	0.266172	-0.859603	0.390008	0.585431	2	E-G	CPSF6 Knock-out
AP001962.3	50.8494	0.232566	0.358533	0.648659	0.516559	0.698299	2	E-G	CPSF6 Knock-out
RP5-967N21.7	21.1305	-0.582834	0.451935	-1.28964	0.197176	0.367854	2	E-G	CPSF6 Knock-out
CAB39	24720.7	0.0842287	0.0638053	1.32009	0.186805	0.353314	2	E-G	CPSF6 Knock-out
RP5-940J5.6	330.608	0.163883	0.146908	1.11555	0.264615	0.451433	2	E-G	CPSF6 Knock-out
SLC40A1	989.511	-0.365026	0.0887092	-4.11486	3.87415e-05	0.000248452	2	E-G	CPSF6 Knock-out
IFITM4P	47.1024	-0.021494	0.380413	-0.0565018	0.954942	0.979056	2	E-G	CPSF6 Knock-out
RNU6-5P	12.9115	0.200037	0.482304	0.414754	0.678322	0.815955	2	E-G	CPSF6 Knock-out
RP11-416A17.1	12.4548	0.756751	0.668137	1.13263	0.257371	0.44325	2	E-G	CPSF6 Knock-out
VN1R84P	29.0032	0.355525	0.318269	1.11706	0.26397	0.450783	2	E-G	CPSF6 Knock-out
PTGER2	934.114	-1.06236	0.123774	-8.58312	9.23356e-18	3.24139e-16	2	E-G	CPSF6 Knock-out
RP11-74K11.2	8.76165	-1.08537	0.940217	-1.15438	0.248345	0.432677	2	E-G	CPSF6 Knock-out
DGUOK	2600.31	0.0759113	0.0622901	1.21867	0.222968	0.401617	2	E-G	CPSF6 Knock-out
TRBJ1-5	149.63	-0.287327	0.160605	-1.78903	0.0736095	0.174536	2	E-G	CPSF6 Knock-out
SETP5	64.6294	-0.191578	0.263184	-0.727924	0.46666	0.655044	2	E-G	CPSF6 Knock-out
AC092614.2	7.31621	1.45988	1.06916	1.36545	0.172111	0.333451	2	E-G	CPSF6 Knock-out
TTBK2	3648.03	0.17272	0.0594717	2.90424	0.00368151	0.0143577	2	E-G	CPSF6 Knock-out
RP11-1197K16.2	34.6841	-0.555987	0.423367	-1.31325	0.189099	0.356332	2	E-G	CPSF6 Knock-out
MKRN5P	30.9424	1.08109	0.523853	2.06374	0.0390428	0.105178	2	E-G	CPSF6 Knock-out
ADSL	5317.12	-0.038379	0.0661693	-0.580012	0.561906	0.734069	2	E-G	CPSF6 Knock-out
VNN3	3.88639	-0.711707	1.64334	-0.433086	0.664952	0.807158	2	E-G	CPSF6 Knock-out
MIAT_exon5_2	6.05223	0.915575	1.26566	0.723397	0.469436	0.657801	2	E-G	CPSF6 Knock-out
TAGLN2P1	40.5925	-1.09533	0.359196	-3.04938	0.00229311	0.00950531	2	E-G	CPSF6 Knock-out
PXK	3391.45	0.0927591	0.0553374	1.67625	0.0936897	0.210949	2	E-G	CPSF6 Knock-out
AMDHD2	1765.09	-0.300374	0.0608401	-4.9371	7.92914e-07	7.01455e-06	2	E-G	CPSF6 Knock-out
RPL21P132	8.80177	0.551133	0.833306	0.661381	0.508368	0.691295	2	E-G	CPSF6 Knock-out
CTD-2373J6.1	6.97482	-0.624717	0.823056	-0.75902	0.44784	0.63849	2	E-G	CPSF6 Knock-out
RP11-89K10.1	4.18077	0.711077	1.49594	0.475338	0.634546	0.785911	2	E-G	CPSF6 Knock-out
PHF5CP	60.0412	-0.0602748	0.331401	-0.181879	0.855678	0.928343	2	E-G	CPSF6 Knock-out
STOX1	416.145	0.159388	0.125243	1.27263	0.203151	0.375796	2	E-G	CPSF6 Knock-out
PROX2	103.679	-0.220514	0.279061	-0.7902	0.429411	0.621888	2	E-G	CPSF6 Knock-out
GCOM1	71.7679	0.0493934	0.366039	0.13494	0.892659	0.947428	2	E-G	CPSF6 Knock-out
PMFBP1	160.849	-0.406999	0.234427	-1.73614	0.0825387	0.190911	2	E-G	CPSF6 Knock-out
AC009495.3	13.3066	-0.156084	0.585683	-0.2665	0.789855	0.889015	2	E-G	CPSF6 Knock-out
CAT	2973.43	-0.231963	0.073208	-3.16855	0.00153201	0.00670225	2	E-G	CPSF6 Knock-out
FBF1	994.175	-0.196129	0.0883892	-2.21892	0.0264922	0.0767363	2	E-G	CPSF6 Knock-out
RP4-781K5.6	5.35853	2.78182	1.62015	1.71702	0.085976	0.197404	2	E-G	CPSF6 Knock-out
RP11-30K9.4	30.349	-0.250179	0.309058	-0.809488	0.418235	0.611421	2	E-G	CPSF6 Knock-out
PRPH2	43.6127	-0.315466	0.395593	-0.797451	0.425189	0.618145	2	E-G	CPSF6 Knock-out
RP11-757G1.5	15.1362	-0.846777	0.579858	-1.46032	0.144203	0.29194	2	E-G	CPSF6 Knock-out
RN7SL441P	7.04129	0.796381	0.737547	1.07977	0.280245	0.470008	2	E-G	CPSF6 Knock-out
PSEN2	699.907	-0.0944154	0.0908576	-1.03916	0.298731	0.491119	2	E-G	CPSF6 Knock-out
RP11-1277A3.3	18.2236	-0.281034	0.533515	-0.526759	0.598361	0.760493	2	E-G	CPSF6 Knock-out
AC012358.7	18.3667	-0.312211	0.412027	-0.757744	0.448604	0.639402	2	E-G	CPSF6 Knock-out
WEE2	15.3851	-2.00665	0.746751	-2.68718	0.00720588	0.0257853	2	E-G	CPSF6 Knock-out
SNHG11	327.427	-0.361864	0.158239	-2.28682	0.0222066	0.0664148	2	E-G	CPSF6 Knock-out
CCDC91	1449.83	-0.354609	0.0671754	-5.27884	1.30001e-07	1.31659e-06	2	E-G	CPSF6 Knock-out
PCP2	61.2438	-0.305947	0.301797	-1.01375	0.310702	0.503915	2	E-G	CPSF6 Knock-out
DRAM2	2222	-0.0981703	0.0815284	-1.20412	0.228542	0.408508	2	E-G	CPSF6 Knock-out
CTC1	5921.1	-0.0309521	0.0571094	-0.54198	0.587832	0.753052	2	E-G	CPSF6 Knock-out
RP11-403I13.5	9.66084	-0.888031	0.780024	-1.13847	0.254926	0.440494	2	E-G	CPSF6 Knock-out
CD247	9189.21	0.083345	0.0475962	1.75108	0.0799314	0.185936	2	E-G	CPSF6 Knock-out
FCF1P1	33.1099	-0.646543	0.433384	-1.49185	0.13574	0.279236	2	E-G	CPSF6 Knock-out
CRACR2A	4531.63	0.326594	0.0397241	8.22156	2.0087e-16	6.1232e-15	2	E-G	CPSF6 Knock-out
RNA5SP390	10.9135	-0.538599	0.547563	-0.983629	0.325298	0.519847	2	E-G	CPSF6 Knock-out
RP11-490G8.1	7.42965	0.42863	0.641725	0.667934	0.504176	0.687971	2	E-G	CPSF6 Knock-out
EGOT	11.2619	-0.710059	0.630705	-1.12582	0.260242	0.446527	2	E-G	CPSF6 Knock-out
MIR6729	8.88844	0.673435	0.596465	1.12904	0.25888	0.444843	2	E-G	CPSF6 Knock-out
MOG	19.4287	0.704028	1.3794	0.510389	0.609779	0.768625	2	E-G	CPSF6 Knock-out
AC129492.6	261.028	0.269908	0.144105	1.87299	0.0610693	0.151026	2	E-G	CPSF6 Knock-out
NUP43	5831.5	-0.295063	0.0607007	-4.86095	1.16823e-06	1.0054e-05	2	E-G	CPSF6 Knock-out
EARS2	1513.58	0.631202	0.0641269	9.84301	7.34788e-23	3.89395e-21	2	E-G	CPSF6 Knock-out
AC007405.8	14.4802	1.08876	0.741774	1.46778	0.142164	0.288825	2	E-G	CPSF6 Knock-out
TCF4	379.308	0.509121	0.153242	3.32234	0.000892661	0.00418138	2	E-G	CPSF6 Knock-out
BCL11A	7.74253	1.08028	1.1198	0.964705	0.334692	0.52897	2	E-G	CPSF6 Knock-out
GPNMB	26.4374	-1.09155	0.517839	-2.10788	0.035041	0.09636	2	E-G	CPSF6 Knock-out
RP11-586D19.1	11.9584	-0.554084	0.789516	-0.701802	0.482802	0.669077	2	E-G	CPSF6 Knock-out
RBM34	2363.21	-0.201319	0.0668858	-3.00989	0.00261344	0.0106742	2	E-G	CPSF6 Knock-out
RNF19A	17794.2	0.813647	0.0547698	14.8558	6.38455e-50	1.8327e-47	2	E-G	CPSF6 Knock-out
IGHV1OR15-1	628.591	0.282135	0.103319	2.73071	0.00631972	0.0229965	2	E-G	CPSF6 Knock-out
MTRNR2L8	116.607	-0.461759	0.297994	-1.54956	0.121248	0.256387	2	E-G	CPSF6 Knock-out
RP3-395M20.12	169.056	0.366004	0.191173	1.91452	0.0555538	0.140076	2	E-G	CPSF6 Knock-out
PRR14	3636.42	0.172021	0.0442667	3.88602	0.000101902	0.0005962	2	E-G	CPSF6 Knock-out
TMX1	6181.02	-0.311618	0.0752073	-4.14345	3.4212e-05	0.000221779	2	E-G	CPSF6 Knock-out
PHACTR4	4326.26	0.0105081	0.058532	0.179527	0.857524	0.929335	2	E-G	CPSF6 Knock-out
ZNF75D	2003.58	0.0250068	0.0725044	0.344901	0.730169	0.851009	2	E-G	CPSF6 Knock-out
LIG1	10106.9	-0.0676955	0.0464675	-1.45683	0.145162	0.293423	2	E-G	CPSF6 Knock-out
NDEL1	4520.77	0.138771	0.051715	2.68338	0.00728813	0.0260289	2	E-G	CPSF6 Knock-out
PUM2	21761	0.0383307	0.0466817	0.821107	0.411585	0.605717	2	E-G	CPSF6 Knock-out
ARNT2	17.8377	0.669556	0.585262	1.14403	0.252612	0.437731	2	E-G	CPSF6 Knock-out
IRF9	4086.91	-0.635512	0.0584517	-10.8724	1.56003e-27	1.24248e-25	2	E-G	CPSF6 Knock-out
KAZALD1	24.8513	-0.133676	0.486013	-0.275046	0.783281	0.884961	2	E-G	CPSF6 Knock-out
TMPRSS11BNL	4.192	3.5245	3.202	1.10072	0.27102	0.459373	2	E-G	CPSF6 Knock-out
DDX11	6183.02	0.0271954	0.0487997	0.557286	0.577332	0.745772	2	E-G	CPSF6 Knock-out
SNORD70	28.5445	0.24381	0.341549	0.713837	0.475328	0.663053	2	E-G	CPSF6 Knock-out
RP11-293A21.2	39.4848	-0.280822	0.40788	-0.688492	0.491143	0.676636	2	E-G	CPSF6 Knock-out
WASIR2	20.099	0.698266	0.472688	1.47722	0.139616	0.285134	2	E-G	CPSF6 Knock-out
TRBV11-1	51.6272	0.0140766	0.322476	0.0436515	0.965182	0.983002	2	E-G	CPSF6 Knock-out
ZNF528	751.108	-0.408554	0.100556	-4.06294	4.84591e-05	0.00030405	2	E-G	CPSF6 Knock-out
RP13-735L24.1	85.4958	-0.850727	0.266763	-3.18907	0.0014273	0.00629412	2	E-G	CPSF6 Knock-out
ZNF300P1	5.42472	-0.724113	1.14278	-0.633644	0.526313	0.706253	2	E-G	CPSF6 Knock-out
EPM2A	354.161	-0.339373	0.140912	-2.4084	0.0160225	0.050856	2	E-G	CPSF6 Knock-out
YY1	11656.1	-0.215867	0.0448804	-4.80983	1.51058e-06	1.27725e-05	2	E-G	CPSF6 Knock-out
TNS3	1612.03	1.59886	0.0831848	19.2206	2.48984e-82	2.63894e-79	2	E-G	CPSF6 Knock-out
RPS20P33	19.5259	-0.526144	0.437495	-1.20263	0.22912	0.409115	2	E-G	CPSF6 Knock-out
RP1-63M2.7	51.5017	1.22281	0.35335	3.46062	0.000538934	0.00266441	2	E-G	CPSF6 Knock-out
AL358852.1	34.1045	0.321174	0.374844	0.85682	0.391545	0.586816	2	E-G	CPSF6 Knock-out
C18orf21	938.427	0.217032	0.0854649	2.53943	0.0111033	0.0373268	2	E-G	CPSF6 Knock-out
APOBEC2	65.086	-0.0688142	0.315858	-0.217864	0.827535	0.911969	2	E-G	CPSF6 Knock-out
AK3P3	34.7009	-0.168884	0.305388	-0.553015	0.580253	0.747381	2	E-G	CPSF6 Knock-out
CTD-2339L15.3	39.4812	-0.197163	0.323843	-0.608824	0.542641	0.719025	2	E-G	CPSF6 Knock-out
MOGS	5092.2	0.236806	0.0584396	4.05214	5.07506e-05	0.000317056	2	E-G	CPSF6 Knock-out
LRRC7	121.841	-0.0849217	0.204864	-0.414528	0.678488	0.816074	2	E-G	CPSF6 Knock-out
DHRS2	225.03	1.38919	0.237879	5.83992	5.22264e-09	6.56871e-08	2	E-G	CPSF6 Knock-out
CTD-2001C12.1	12.0614	-0.971244	1.93022	-0.503177	0.61484	0.772249	2	E-G	CPSF6 Knock-out
POMGNT2	563.246	0.711622	0.120432	5.90893	3.44341e-09	4.44867e-08	2	E-G	CPSF6 Knock-out
NCSTN	4594.07	0.0428732	0.0496036	0.864316	0.387414	0.582627	2	E-G	CPSF6 Knock-out
NLRX1	2113.29	-0.307314	0.0604233	-5.08602	3.65665e-07	3.43776e-06	2	E-G	CPSF6 Knock-out
RP9P	194.654	0.493615	0.177571	2.77982	0.00543883	0.0202019	2	E-G	CPSF6 Knock-out
ID3	638.077	-0.0813371	0.14405	-0.564644	0.572316	0.742169	2	E-G	CPSF6 Knock-out
GABRR2	44.3833	2.15702	0.489119	4.41002	1.03362e-05	7.47092e-05	2	E-G	CPSF6 Knock-out
MON1B	8047.21	-0.381831	0.0526935	-7.24627	4.28407e-13	9.03261e-12	2	E-G	CPSF6 Knock-out
METAP1D	281.628	-0.22205	0.108605	-2.04457	0.0408968	0.109353	2	E-G	CPSF6 Knock-out
LFNG	1923.06	-0.473791	0.0928625	-5.10207	3.35965e-07	3.17169e-06	2	E-G	CPSF6 Knock-out
COL5A3	59.181	1.12342	0.285524	3.93458	8.33425e-05	0.000497437	2	E-G	CPSF6 Knock-out
EXT2	2418.95	0.263836	0.0749494	3.52018	0.000431252	0.00218215	2	E-G	CPSF6 Knock-out
KIAA1324	1539.65	0.216946	0.0694093	3.1256	0.00177441	0.00761049	2	E-G	CPSF6 Knock-out
RP11-267J23.4	14.3471	-0.0537451	0.444596	-0.120885	0.903782	0.953414	2	E-G	CPSF6 Knock-out
MLLT4	2826.33	0.437145	0.0619443	7.05707	1.70047e-12	3.33523e-11	2	E-G	CPSF6 Knock-out
ARL17A	2433.6	-0.0129988	0.0896055	-0.145067	0.884658	0.943733	2	E-G	CPSF6 Knock-out
RP11-320P11.1	3.23023	2.10655	1.55023	1.35886	0.17419	0.336192	2	E-G	CPSF6 Knock-out
AL450992.2	1192.92	0.492541	0.0741879	6.6391	3.15599e-11	5.37181e-10	2	E-G	CPSF6 Knock-out
RNU6-1053P	7.87931	-0.143173	0.725429	-0.197363	0.843544	0.921251	2	E-G	CPSF6 Knock-out
CACNB2	285.875	-0.0867192	0.195597	-0.443356	0.657508	0.802007	2	E-G	CPSF6 Knock-out
C17orf97	192.707	-0.377057	0.175551	-2.14785	0.0317257	0.0890561	2	E-G	CPSF6 Knock-out
PALLD	8159.55	1.39904	0.0832514	16.805	2.24201e-63	1.26088e-60	2	E-G	CPSF6 Knock-out
RN7SL166P	33.1576	0.0200792	0.408754	0.0491229	0.960821	0.980754	2	E-G	CPSF6 Knock-out
MYO5A	7726.25	0.515114	0.0438912	11.7361	8.31965e-32	9.06184e-30	2	E-G	CPSF6 Knock-out
TBC1D13	2215.99	0.0995412	0.0695197	1.43184	0.152189	0.304369	2	E-G	CPSF6 Knock-out
SNX18P8	40.0494	0.414209	0.352363	1.17552	0.239788	0.422416	2	E-G	CPSF6 Knock-out
PYGL	78.6329	0.492087	0.347911	1.4144	0.157243	0.312119	2	E-G	CPSF6 Knock-out
HADHA	17617.5	0.0499563	0.056593	0.88273	0.377382	0.572598	2	E-G	CPSF6 Knock-out
GRIP1	246.281	0.418039	0.21861	1.91226	0.055843	0.140716	2	E-G	CPSF6 Knock-out
IPO8	6368.61	0.00714145	0.0563595	0.126712	0.899168	0.950857	2	E-G	CPSF6 Knock-out
BET1P1	8.83387	-0.197675	0.625716	-0.315917	0.752065	0.865294	2	E-G	CPSF6 Knock-out
TMPRSS5	44.0188	-0.167541	0.296094	-0.565837	0.571504	0.741594	2	E-G	CPSF6 Knock-out
AF011889.5	617.52	0.408929	0.138721	2.94786	0.00319985	0.012726	2	E-G	CPSF6 Knock-out
AF011889.2	136.532	-0.6563	0.585246	-1.12141	0.262114	0.44845	2	E-G	CPSF6 Knock-out
TMEM173	13515.1	0.406946	0.0466291	8.72728	2.60859e-18	9.71419e-17	2	E-G	CPSF6 Knock-out
PSPHP1	41.5402	0.239755	0.53045	0.451984	0.65128	0.797482	2	E-G	CPSF6 Knock-out
RP13-753N3.1	117.816	-0.0531086	0.246341	-0.21559	0.829307	0.912997	2	E-G	CPSF6 Knock-out
RP11-81H14.2	88.7641	1.33255	0.326409	4.08244	4.45646e-05	0.000282185	2	E-G	CPSF6 Knock-out
F8A3	760.28	0.187582	0.0856893	2.1891	0.0285897	0.0818288	2	E-G	CPSF6 Knock-out
RP9	416.62	0.145361	0.13523	1.07492	0.282412	0.472407	2	E-G	CPSF6 Knock-out
RP11-79O8.1	18.7757	-0.0783028	0.587263	-0.133335	0.893928	0.948039	2	E-G	CPSF6 Knock-out
CDCA4	4867.66	0.286991	0.067137	4.2747	1.91394e-05	0.000130616	2	E-G	CPSF6 Knock-out
LATS1	6966.55	-0.0135361	0.0406036	-0.333371	0.738854	0.856517	2	E-G	CPSF6 Knock-out
ANKZF1	7613.38	0.021151	0.0440553	0.480102	0.631155	0.783516	2	E-G	CPSF6 Knock-out
RP11-53B2.1	408.147	-0.020323	0.174826	-0.116247	0.907457	0.955383	2	E-G	CPSF6 Knock-out
FAM66D	12.2682	-0.187406	0.754759	-0.248299	0.803903	0.897725	2	E-G	CPSF6 Knock-out
SLC30A1	1814.97	-0.395288	0.106182	-3.72276	0.000197058	0.00108109	2	E-G	CPSF6 Knock-out
COX4I1	7146.04	0.175045	0.0650608	2.69048	0.00713485	0.0255843	2	E-G	CPSF6 Knock-out
TNRC6B	17703.7	-0.636956	0.0479668	-13.2791	3.06081e-40	5.54914e-38	2	E-G	CPSF6 Knock-out
CTC-425O23.5	512.798	-0.217803	0.145709	-1.49478	0.134973	0.278193	2	E-G	CPSF6 Knock-out
VPS26A	4454.17	-0.236656	0.0840964	-2.8141	0.00489133	0.0184367	2	E-G	CPSF6 Knock-out
TAS2R13	40.5971	0.385189	0.380389	1.01262	0.311242	0.504494	2	E-G	CPSF6 Knock-out
LHB	42.2862	0.200132	0.327484	0.611121	0.541119	0.717927	2	E-G	CPSF6 Knock-out
RNU6-126P	15.4123	-0.552053	0.494561	-1.11625	0.264316	0.451062	2	E-G	CPSF6 Knock-out
PIP5K1A	7368.43	0.124226	0.0490672	2.53175	0.0113495	0.0380439	2	E-G	CPSF6 Knock-out
FAM76B	3863.11	-0.0252646	0.058478	-0.432036	0.665715	0.807749	2	E-G	CPSF6 Knock-out
NEK5	108.05	-0.225217	0.258191	-0.872288	0.383051	0.578029	2	E-G	CPSF6 Knock-out
AP002954.3	5.11139	1.342	1.42342	0.942797	0.345785	0.540162	2	E-G	CPSF6 Knock-out
GINS1	4513.82	0.276454	0.0610054	4.53163	5.85293e-06	4.44936e-05	2	E-G	CPSF6 Knock-out
RP11-10A14.3	21.3805	1.12981	0.409146	2.76139	0.00575551	0.0212521	2	E-G	CPSF6 Knock-out
RBP5	403.681	-0.457227	0.131548	-3.47575	0.000509427	0.00253307	2	E-G	CPSF6 Knock-out
RP11-715J22.3	78.6266	0.181604	0.245611	0.739397	0.459666	0.64907	2	E-G	CPSF6 Knock-out
RP11-635N19.2	76.9045	-0.543979	0.288908	-1.88288	0.0597168	0.148214	2	E-G	CPSF6 Knock-out
RP13-923O23.7	72.2179	-0.370509	0.226443	-1.63621	0.101795	0.224682	2	E-G	CPSF6 Knock-out
ENTHD2	1614.13	-0.0150183	0.094501	-0.158923	0.87373	0.938067	2	E-G	CPSF6 Knock-out
TRAJ40	40.4438	-0.147588	0.285662	-0.516654	0.605397	0.765532	2	E-G	CPSF6 Knock-out
SMPD3	198.741	-0.65658	0.167649	-3.9164	8.98825e-05	0.000533205	2	E-G	CPSF6 Knock-out
RP11-268P4.6	37.5452	-0.0363472	0.415377	-0.0875041	0.930271	0.967553	2	E-G	CPSF6 Knock-out
CICP5	22.2286	-0.516272	0.492313	-1.04867	0.294332	0.485886	2	E-G	CPSF6 Knock-out
COIL	2131.64	0.0961494	0.0748743	1.28414	0.199092	0.37035	2	E-G	CPSF6 Knock-out
RNF222	70.5385	-0.508176	0.239635	-2.12063	0.0339533	0.0940163	2	E-G	CPSF6 Knock-out
EEF1GP5	24.6252	0.471771	0.375455	1.25653	0.208924	0.383386	2	E-G	CPSF6 Knock-out
RP11-677M14.5	6.65675	0.178476	0.868777	0.205434	0.837233	0.917945	2	E-G	CPSF6 Knock-out
OSBP2	2049.53	0.22864	0.0737812	3.0989	0.00194243	0.00822236	2	E-G	CPSF6 Knock-out
CASP3	11454	-0.0728737	0.0804755	-0.905539	0.36518	0.560752	2	E-G	CPSF6 Knock-out
SNU13	6191.36	0.0958515	0.058879	1.62794	0.103538	0.227599	2	E-G	CPSF6 Knock-out
CTB-39G8.3	162.441	-0.443807	0.157085	-2.82527	0.00472401	0.0178956	2	E-G	CPSF6 Knock-out
RP11-492E3.51	29.2575	0.00784938	0.52189	0.0150403	0.988	0.99446	2	E-G	CPSF6 Knock-out
CTC-490E21.11	53.4265	0.73147	0.367183	1.99211	0.0463586	0.120964	2	E-G	CPSF6 Knock-out
CTA-345G4.1	28.0879	-0.294037	0.506942	-0.580022	0.5619	0.734069	2	E-G	CPSF6 Knock-out
MYH15	121.798	0.48817	0.262217	1.8617	0.0626451	0.154039	2	E-G	CPSF6 Knock-out
TRUB1	1991.7	-0.0705518	0.0721416	-0.977963	0.328093	0.522344	2	E-G	CPSF6 Knock-out
SLC7A6OS	1011.39	-0.218903	0.117065	-1.86992	0.0614955	0.151808	2	E-G	CPSF6 Knock-out
AC097467.2	10.3561	1.68678	0.642004	2.62736	0.00860501	0.0300619	2	E-G	CPSF6 Knock-out
VN1R80P	25.7846	0.777553	0.431901	1.8003	0.0718125	0.171262	2	E-G	CPSF6 Knock-out
SLC39A14	4838.03	0.755909	0.0634508	11.9133	1.00904e-32	1.19854e-30	2	E-G	CPSF6 Knock-out
NFATC3	21854.3	-0.0541296	0.0432468	-1.25164	0.2107	0.385875	2	E-G	CPSF6 Knock-out
XX-FW81066F1.2	9.40891	0.170451	0.555729	0.306716	0.75906	0.869385	2	E-G	CPSF6 Knock-out
AAED1	1479.3	-0.358591	0.0889059	-4.03337	5.4982e-05	0.000340481	2	E-G	CPSF6 Knock-out
ARMC6	2125.93	-0.00204784	0.0738228	-0.0277399	0.97787	0.989058	2	E-G	CPSF6 Knock-out
RP11-176H8.1	42.5473	1.36348	0.274302	4.97073	6.6702e-07	5.98732e-06	2	E-G	CPSF6 Knock-out
AC026150.6	8.18744	-0.532014	0.826538	-0.643665	0.519793	0.701225	2	E-G	CPSF6 Knock-out
AC004951.6	420.873	-0.323111	0.152273	-2.12192	0.0338441	0.0938355	2	E-G	CPSF6 Knock-out
RP11-756P10.3	48.3021	0.384508	0.301718	1.2744	0.202523	0.375113	2	E-G	CPSF6 Knock-out
NDRG3	3522.69	0.136627	0.0743954	1.8365	0.0662845	0.161161	2	E-G	CPSF6 Knock-out
RP13-977J11.8	10.5284	-0.224045	0.956399	-0.234259	0.814784	0.904124	2	E-G	CPSF6 Knock-out
FBXL20	4483.28	-0.147114	0.0484565	-3.03599	0.00239745	0.00988725	2	E-G	CPSF6 Knock-out
CTC-471F3.5	241.793	0.535068	0.194136	2.75616	0.00584848	0.0215435	2	E-G	CPSF6 Knock-out
AC002398.12	3.72426	0.0749803	1.32364	0.056647	0.954826	0.979056	2	E-G	CPSF6 Knock-out
LA16c-358B7.3	756.957	-0.517606	0.162524	-3.1848	0.00144853	0.00637758	2	E-G	CPSF6 Knock-out
AMY2A	7.76347	-2.82611	2.65055	-1.06624	0.286317	0.477027	2	E-G	CPSF6 Knock-out
DLEU2L	239.094	-0.00831035	0.179594	-0.0462729	0.963093	0.981892	2	E-G	CPSF6 Knock-out
RNY4P10	21.7636	-0.0374967	0.394438	-0.0950636	0.924264	0.964578	2	E-G	CPSF6 Knock-out
RP11-434H6.2	3.29271	2.54749	1.8443	1.38127	0.167194	0.326556	2	E-G	CPSF6 Knock-out
SUV39H2	2487.14	-0.126978	0.0612858	-2.0719	0.0382746	0.103557	2	E-G	CPSF6 Knock-out
NRM	2610.88	0.113901	0.0777483	1.465	0.142922	0.289979	2	E-G	CPSF6 Knock-out
NUDT22	1922.52	-0.197941	0.0838678	-2.36015	0.0182674	0.0566821	2	E-G	CPSF6 Knock-out
RP1-167A14.2	94.34	0.133735	0.260788	0.512811	0.608083	0.76733	2	E-G	CPSF6 Knock-out
RP11-958N24.1	5083.77	0.0429103	0.0654202	0.655917	0.511877	0.694151	2	E-G	CPSF6 Knock-out
TTC22	653.866	-0.00337703	0.107961	-0.03128	0.975046	0.987942	2	E-G	CPSF6 Knock-out
ZDHHC23	620.351	-0.796188	0.128464	-6.19777	5.72681e-10	8.20664e-09	2	E-G	CPSF6 Knock-out
RP11-314A20.5	5.55109	1.53973	0.715813	2.15102	0.0314748	0.0884511	2	E-G	CPSF6 Knock-out
PDE3B	12914.4	0.00848769	0.0336128	0.252514	0.800644	0.896082	2	E-G	CPSF6 Knock-out
DHCR7	3172.67	0.49628	0.0823969	6.02304	1.71166e-09	2.31331e-08	2	E-G	CPSF6 Knock-out
SCOC	2482.44	-0.321332	0.0776081	-4.14044	3.46634e-05	0.000224546	2	E-G	CPSF6 Knock-out
GLDC	199.782	1.20334	0.183254	6.5665	5.1511e-11	8.55629e-10	2	E-G	CPSF6 Knock-out
SEC22A	1075.35	-0.0100641	0.0649545	-0.154941	0.876868	0.939771	2	E-G	CPSF6 Knock-out
UNC5CL	243	-0.673374	0.147056	-4.57903	4.67143e-06	3.61602e-05	2	E-G	CPSF6 Knock-out
CDC42EP4	209.166	0.354238	0.145463	2.43524	0.0148819	0.0477195	2	E-G	CPSF6 Knock-out
VAC14-AS1	205.462	-0.496792	0.176303	-2.81783	0.00483487	0.0182638	2	E-G	CPSF6 Knock-out
RP11-534C12.1	13.0788	0.528256	0.556856	0.94864	0.342804	0.537597	2	E-G	CPSF6 Knock-out
AMMECR1	2137.79	0.314656	0.0473758	6.64171	3.10073e-11	5.28754e-10	2	E-G	CPSF6 Knock-out
CLEC2D	18185.4	-0.452253	0.0572636	-7.89775	2.83983e-15	7.69489e-14	2	E-G	CPSF6 Knock-out
RP11-93H24.3	79.0259	0.414968	0.189633	2.18827	0.0286496	0.0819436	2	E-G	CPSF6 Knock-out
RP1-228H13.1	4.891	-0.0496666	0.876973	-0.0566341	0.954837	0.979056	2	E-G	CPSF6 Knock-out
CLCF1	37.6562	1.21692	0.418385	2.90861	0.00363044	0.0141967	2	E-G	CPSF6 Knock-out
TMEM221	38.4896	0.249248	0.446529	0.558189	0.576715	0.745394	2	E-G	CPSF6 Knock-out
CD69	4034.04	1.1608	0.167449	6.93226	4.14161e-12	7.77454e-11	2	E-G	CPSF6 Knock-out
ZNF492	609.09	-0.225748	0.0855638	-2.63836	0.00833076	0.0292458	2	E-G	CPSF6 Knock-out
RNVU1-14	137.362	0.303936	0.191004	1.59126	0.111551	0.240496	2	E-G	CPSF6 Knock-out
LAMP2	7651.26	-0.131257	0.0672165	-1.95275	0.0508495	0.130362	2	E-G	CPSF6 Knock-out
CNR1	9.64264	3.98052	1.00689	3.95327	7.709e-05	0.000464343	2	E-G	CPSF6 Knock-out
DPY19L2P3	47.3741	0.850529	0.499702	1.70207	0.0887419	0.202204	2	E-G	CPSF6 Knock-out
CLCN7	2897.51	0.0222561	0.0820017	0.27141	0.786076	0.886583	2	E-G	CPSF6 Knock-out
ZNF678	1105.64	-0.404368	0.0786876	-5.13891	2.76341e-07	2.65613e-06	2	E-G	CPSF6 Knock-out
PPP2R2A	6237.19	0.213282	0.0587673	3.62927	0.000284223	0.00149872	2	E-G	CPSF6 Knock-out
CREB3L2	5287.1	0.328693	0.0609905	5.38925	7.07506e-08	7.5277e-07	2	E-G	CPSF6 Knock-out
MIR22HG	174.977	0.739198	0.299845	2.46527	0.0136911	0.0444911	2	E-G	CPSF6 Knock-out
ZNF627	832.372	-0.101504	0.104583	-0.970558	0.331768	0.525896	2	E-G	CPSF6 Knock-out
RNU4-32P	10.4294	-0.0599844	0.789172	-0.0760092	0.939412	0.971639	2	E-G	CPSF6 Knock-out
MRGBP	1855.46	0.260618	0.0797616	3.26747	0.00108515	0.00494682	2	E-G	CPSF6 Knock-out
AL353644.4	15473.5	0.164009	0.269614	0.608309	0.542983	0.71927	2	E-G	CPSF6 Knock-out
RP11-190A12.9	18.6216	-0.791522	0.437463	-1.80935	0.0703971	0.168763	2	E-G	CPSF6 Knock-out
RP11-927P21.2	65.9879	-0.488369	0.273928	-1.78284	0.0746127	0.176263	2	E-G	CPSF6 Knock-out
AC010733.5	117.027	0.782966	0.194207	4.03161	5.53955e-05	0.000342964	2	E-G	CPSF6 Knock-out
HS3ST1	14.5199	-0.262408	0.639526	-0.410316	0.681574	0.818054	2	E-G	CPSF6 Knock-out
SYNCRIP	20111.4	-0.30114	0.0676053	-4.45439	8.4132e-06	6.20398e-05	2	E-G	CPSF6 Knock-out
NCS1	352.599	0.235084	0.151977	1.54684	0.121903	0.257494	2	E-G	CPSF6 Knock-out
ACAT1	4147.41	0.0400799	0.0676274	0.592658	0.55341	0.727418	2	E-G	CPSF6 Knock-out
MNS1	8.15948	-0.817299	1.03565	-0.789163	0.430016	0.622339	2	E-G	CPSF6 Knock-out
RP11-33I11.3	5.77154	0.778685	1.17621	0.66203	0.507952	0.691035	2	E-G	CPSF6 Knock-out
UPF3B	782.339	0.11854	0.0914411	1.29635	0.194854	0.364584	2	E-G	CPSF6 Knock-out
FAM86C1	280.568	0.105132	0.114021	0.922041	0.356507	0.551646	2	E-G	CPSF6 Knock-out
UBE2F	2309.08	0.360408	0.0878325	4.10335	4.07209e-05	0.000260189	2	E-G	CPSF6 Knock-out
AJUBA	218.146	0.137271	0.206278	0.665464	0.505754	0.689209	2	E-G	CPSF6 Knock-out
RP11-333E13.4	26.3451	-1.3267	0.463096	-2.86485	0.00417205	0.0160472	2	E-G	CPSF6 Knock-out
ACOX3	1367.24	0.119105	0.082902	1.4367	0.150803	0.302319	2	E-G	CPSF6 Knock-out
NSMCE4A	2628.14	-0.158778	0.0557517	-2.84795	0.00440014	0.0167966	2	E-G	CPSF6 Knock-out
RP11-659E9.4	14.0767	-0.241213	0.77441	-0.31148	0.755436	0.867506	2	E-G	CPSF6 Knock-out
Z98744.1	563.498	-0.294259	0.590463	-0.498353	0.618235	0.774642	2	E-G	CPSF6 Knock-out
RNF213	235857	0.275338	0.0566945	4.85652	1.19467e-06	1.02559e-05	2	E-G	CPSF6 Knock-out
SLC39A8	10299.4	0.0840568	0.070871	1.18605	0.235601	0.416798	2	E-G	CPSF6 Knock-out
LINC01136	75.6651	0.436186	0.322602	1.35209	0.176348	0.339264	2	E-G	CPSF6 Knock-out
U2	119.379	0.268565	0.172934	1.55299	0.120426	0.255067	2	E-G	CPSF6 Knock-out
RP11-734K23.9	775.62	0.731623	0.146627	4.9897	6.04745e-07	5.47829e-06	2	E-G	CPSF6 Knock-out
C18orf15	60.4366	-0.37656	0.348102	-1.08175	0.279363	0.468858	2	E-G	CPSF6 Knock-out
AC009505.2	254.384	-0.0446608	0.153906	-0.290182	0.771677	0.877672	2	E-G	CPSF6 Knock-out
ING5	2519.78	-0.08247	0.0542306	-1.52073	0.128328	0.267782	2	E-G	CPSF6 Knock-out
SDAD1P1	235.438	-0.318145	0.156642	-2.03103	0.0422518	0.11229	2	E-G	CPSF6 Knock-out
FAM35CP	46.9317	0.0495375	0.334507	0.148091	0.882271	0.942991	2	E-G	CPSF6 Knock-out
IKBKB	10715.3	-0.0445317	0.0486139	-0.916028	0.359652	0.554989	2	E-G	CPSF6 Knock-out
DNTTIP1	1031.67	-0.0992263	0.0735032	-1.34996	0.177029	0.340004	2	E-G	CPSF6 Knock-out
ATOX1	1048.82	-0.014259	0.0766407	-0.18605	0.852406	0.926806	2	E-G	CPSF6 Knock-out
MTCO3P29	36.0689	0.112411	0.515044	0.218255	0.827231	0.911876	2	E-G	CPSF6 Knock-out
LDHAL6A	62.8337	-0.466528	0.305255	-1.52832	0.126433	0.26473	2	E-G	CPSF6 Knock-out
RPL15P3	1890.14	0.237289	0.101347	2.34136	0.0192135	0.0591253	2	E-G	CPSF6 Knock-out
HS6ST1P1	31.8528	0.10718	0.306095	0.350154	0.726223	0.848427	2	E-G	CPSF6 Knock-out
TRGV5	165.6	-0.142248	0.204942	-0.694087	0.487627	0.673243	2	E-G	CPSF6 Knock-out
ATP11C	3011.72	-0.35319	0.0624719	-5.65358	1.57142e-08	1.84901e-07	2	E-G	CPSF6 Knock-out
RNU6-1237P	13.7634	0.422692	0.469976	0.899389	0.368445	0.564079	2	E-G	CPSF6 Knock-out
RP1-20C7.6	22.2685	-0.908605	0.433239	-2.09724	0.0359726	0.0984015	2	E-G	CPSF6 Knock-out
MAPK9	4293.48	-0.239689	0.0615912	-3.89161	9.95799e-05	0.000583732	2	E-G	CPSF6 Knock-out
CTD-2013N17.1	39.3844	-0.473817	0.389595	-1.21618	0.223917	0.402828	2	E-G	CPSF6 Knock-out
OSGEPL1-AS1	49.8125	0.299428	0.332804	0.899711	0.368274	0.564026	2	E-G	CPSF6 Knock-out
FP325331.1	108.534	-0.491078	0.212105	-2.31526	0.0205989	0.0625226	2	E-G	CPSF6 Knock-out
EPB41L2	2809.74	-0.130761	0.0609618	-2.14497	0.031955	0.0895632	2	E-G	CPSF6 Knock-out
RP11-299J3.6	22.8619	0.0222988	0.430796	0.0517619	0.958718	0.980307	2	E-G	CPSF6 Knock-out
RP11-337C18.8	107.22	-0.321958	0.250227	-1.28666	0.198213	0.369226	2	E-G	CPSF6 Knock-out
SLC38A7	510.889	-0.0827567	0.0933688	-0.886342	0.375433	0.570458	2	E-G	CPSF6 Knock-out
ZBTB8OS	1122.86	0.0230637	0.0663031	0.347853	0.72795	0.849789	2	E-G	CPSF6 Knock-out
SLC38A6	271.814	-0.245323	0.134355	-1.82592	0.0678619	0.164286	2	E-G	CPSF6 Knock-out
FLJ12825	11.8029	-1.29196	0.824907	-1.56618	0.117305	0.250086	2	E-G	CPSF6 Knock-out
AC090810.1	8.11457	-1.29076	0.631761	-2.04311	0.0410418	0.109656	2	E-G	CPSF6 Knock-out
TNRC6A	7514.06	-0.131434	0.0438153	-2.99974	0.00270211	0.0109793	2	E-G	CPSF6 Knock-out
ARHGAP31	1121.41	1.11453	0.104947	10.6199	2.40719e-26	1.68791e-24	2	E-G	CPSF6 Knock-out
ZNF737	1189.96	-0.475529	0.0611023	-7.78251	7.11022e-15	1.81255e-13	2	E-G	CPSF6 Knock-out
FGD3	7517.31	0.0824594	0.0524732	1.57146	0.116076	0.248076	2	E-G	CPSF6 Knock-out
TWF1P1	8.57383	0.284484	0.760813	0.373921	0.708463	0.836144	2	E-G	CPSF6 Knock-out
CASC1	14.7202	1.10501	0.910498	1.21363	0.22489	0.404101	2	E-G	CPSF6 Knock-out
ZFYVE28	1268.54	0.525471	0.0677173	7.75977	8.50837e-15	2.15501e-13	2	E-G	CPSF6 Knock-out
CTC-487M23.5	72.2784	0.0485138	0.310409	0.15629	0.875805	0.939088	2	E-G	CPSF6 Knock-out
DCST1	31.8624	0.144785	0.413899	0.349809	0.726482	0.848615	2	E-G	CPSF6 Knock-out
MAGT1	5963.09	-0.462641	0.0788736	-5.86561	4.47496e-09	5.67755e-08	2	E-G	CPSF6 Knock-out
TRBJ2-4	62.0001	-0.154741	0.211031	-0.733262	0.463399	0.652154	2	E-G	CPSF6 Knock-out
HYDIN	10.2121	-0.427947	0.804109	-0.5322	0.594588	0.757725	2	E-G	CPSF6 Knock-out
KIF17	4.00579	1.431	1.63853	0.873343	0.382476	0.577433	2	E-G	CPSF6 Knock-out
TAS2R39	5.78273	-0.576267	0.819863	-0.702882	0.482129	0.668681	2	E-G	CPSF6 Knock-out
MGST3	76.8463	-0.0240594	0.301215	-0.0798744	0.936337	0.970389	2	E-G	CPSF6 Knock-out
RN7SL608P	41.113	0.161658	0.31369	0.515343	0.606314	0.76615	2	E-G	CPSF6 Knock-out
RP11-613M10.9	53.2038	0.389379	0.380895	1.02228	0.306651	0.499442	2	E-G	CPSF6 Knock-out
RP11-613M10.8	38.8333	-0.706382	0.631845	-1.11797	0.263581	0.45031	2	E-G	CPSF6 Knock-out
RP11-344P13.3	8.55202	-1.069	0.999963	-1.06904	0.285051	0.475464	2	E-G	CPSF6 Knock-out
FBXO16	5.88411	0.598549	0.872864	0.685729	0.492884	0.678446	2	E-G	CPSF6 Knock-out
RP11-69H7.2	4.1131	4.0883	1.594	2.5648	0.0103234	0.0350683	2	E-G	CPSF6 Knock-out
OPN3	2094.55	0.689479	0.088128	7.82361	5.1331e-15	1.33952e-13	2	E-G	CPSF6 Knock-out
RP4-669L17.8	142.604	-0.109726	0.153708	-0.713859	0.475315	0.663053	2	E-G	CPSF6 Knock-out
VSIG10	525.317	-0.0574621	0.093311	-0.615813	0.538018	0.715307	2	E-G	CPSF6 Knock-out
RP11-10O17.1	418.195	-0.186602	0.101979	-1.82981	0.0672788	0.163108	2	E-G	CPSF6 Knock-out
DHX40	3437.47	0.0494602	0.0628864	0.786501	0.431574	0.623648	2	E-G	CPSF6 Knock-out
OR5C1	9.30575	-0.800381	0.670073	-1.19447	0.232295	0.412564	2	E-G	CPSF6 Knock-out
AC005076.5	26.4531	0.947437	0.505784	1.87321	0.0610399	0.150979	2	E-G	CPSF6 Knock-out
YDJC	1738.01	0.105001	0.070734	1.48444	0.137691	0.282213	2	E-G	CPSF6 Knock-out
RP11-161M6.6	92.3188	-0.385475	0.221958	-1.7367	0.0824396	0.190714	2	E-G	CPSF6 Knock-out
RP11-66D17.5	28.647	-0.185379	0.456003	-0.406531	0.684353	0.819979	2	E-G	CPSF6 Knock-out
RP11-401L13.7	5.5551	-1.34329	1.04263	-1.28837	0.197618	0.368459	2	E-G	CPSF6 Knock-out
RP11-16K12.2	89.1573	-0.184957	0.24632	-0.75088	0.452725	0.643179	2	E-G	CPSF6 Knock-out
RNU6-583P	12.3995	-0.637694	0.502959	-1.26789	0.204839	0.37803	2	E-G	CPSF6 Knock-out
ERVMER34-1	7.53042	3.08346	0.895523	3.44319	0.000574897	0.00282296	2	E-G	CPSF6 Knock-out
DHRS12	383.195	-0.262279	0.129322	-2.02811	0.0425491	0.112971	2	E-G	CPSF6 Knock-out
CTC-429P9.2	120.778	-1.35182	0.209067	-6.46599	1.00641e-10	1.60588e-09	2	E-G	CPSF6 Knock-out
UGP2	11240.8	0.00715634	0.0618053	0.115788	0.90782	0.955606	2	E-G	CPSF6 Knock-out
CTD-3214K23.1	8.18169	-0.140104	0.797343	-0.175714	0.860519	0.930597	2	E-G	CPSF6 Knock-out
RP11-584P21.2	23.6246	0.831919	0.521889	1.59405	0.110924	0.239481	2	E-G	CPSF6 Knock-out
HNRNPA1P48	643.784	-0.454723	0.0964796	-4.71315	2.4392e-06	1.99279e-05	2	E-G	CPSF6 Knock-out
VIL1	111.291	0.431656	0.244577	1.76491	0.0775789	0.181619	2	E-G	CPSF6 Knock-out
VWA5A	1218.84	0.572063	0.0837399	6.83143	8.40739e-12	1.53229e-10	2	E-G	CPSF6 Knock-out
ACLY	23326	0.158438	0.0596463	2.65629	0.00790062	0.0279053	2	E-G	CPSF6 Knock-out
ARID4A	4156.43	0.054074	0.0482201	1.1214	0.262118	0.44845	2	E-G	CPSF6 Knock-out
AZI2	2315.36	-0.167493	0.0680273	-2.46215	0.0138109	0.0448329	2	E-G	CPSF6 Knock-out
HAP1	17.6145	1.06457	0.539869	1.97191	0.0486204	0.125806	2	E-G	CPSF6 Knock-out
INPP5B	4168.29	0.108271	0.0589628	1.83627	0.0663182	0.161215	2	E-G	CPSF6 Knock-out
MYLK2	47.1123	-0.255587	0.360491	-0.708995	0.478328	0.665654	2	E-G	CPSF6 Knock-out
PPARG	148.562	1.00174	0.218344	4.5879	4.47722e-06	3.47643e-05	2	E-G	CPSF6 Knock-out
MT-TP	211.895	-0.13001	0.168988	-0.769344	0.441689	0.632884	2	E-G	CPSF6 Knock-out
ZNF730	92.4385	-0.677416	0.378434	-1.79005	0.073446	0.174223	2	E-G	CPSF6 Knock-out
RP11-3K24.2	14.5598	-0.923709	0.559285	-1.65159	0.0986187	0.219306	2	E-G	CPSF6 Knock-out
ALKBH1	1151.56	0.142553	0.0847637	1.68178	0.0926124	0.209173	2	E-G	CPSF6 Knock-out
RP11-67L2.2	352.214	-1.40657	0.134157	-10.4845	1.01773e-25	6.70946e-24	2	E-G	CPSF6 Knock-out
RP4-537K23.4	9.31265	0.932335	0.765394	1.21811	0.223182	0.401844	2	E-G	CPSF6 Knock-out
MTND1P11	125.669	-1.04343	0.249992	-4.17385	2.99499e-05	0.000196469	2	E-G	CPSF6 Knock-out
NDUFB4P8	5.36706	-2.59164	1.03552	-2.50274	0.0123237	0.0407589	2	E-G	CPSF6 Knock-out
KDELC1P1	31.2522	0.31453	0.455118	0.691096	0.489505	0.675072	2	E-G	CPSF6 Knock-out
HNRNPA3	22433.6	-0.461957	0.0539589	-8.56128	1.11625e-17	3.88881e-16	2	E-G	CPSF6 Knock-out
C20orf195	38.9582	1.58155	0.354561	4.46057	8.17413e-06	6.0471e-05	2	E-G	CPSF6 Knock-out
PHF7	1269.29	0.304692	0.0792149	3.8464	0.000119866	0.000690169	2	E-G	CPSF6 Knock-out
PIK3R6	2427.82	0.246962	0.0905794	2.72647	0.00640156	0.023233	2	E-G	CPSF6 Knock-out
CBL	19131.9	-0.159176	0.0397473	-4.00471	6.20937e-05	0.000380586	2	E-G	CPSF6 Knock-out
ATP5SL	2668.93	0.114428	0.0667176	1.71511	0.0863254	0.198091	2	E-G	CPSF6 Knock-out
CTC-459F4.6	70.5561	-0.567493	0.279795	-2.02825	0.042535	0.112944	2	E-G	CPSF6 Knock-out
C21orf33	2057.45	-0.192848	0.0672179	-2.869	0.00411769	0.0158612	2	E-G	CPSF6 Knock-out
RNU4-21P	6.87259	-0.920395	0.754222	-1.22032	0.222342	0.400751	2	E-G	CPSF6 Knock-out
AC017028.7	6.54412	-0.365843	0.723794	-0.505451	0.613242	0.771007	2	E-G	CPSF6 Knock-out
RPL5P11	20.027	-0.321523	0.497114	-0.64678	0.517775	0.69929	2	E-G	CPSF6 Knock-out
RP11-498C9.2	133.99	0.516687	0.241846	2.13643	0.0326448	0.0912059	2	E-G	CPSF6 Knock-out
RP11-630D6.5	17.2623	0.284887	0.497497	0.57264	0.566888	0.738093	2	E-G	CPSF6 Knock-out
RP11-231E19.1	30.9706	1.13697	0.437169	2.60076	0.0093018	0.0321699	2	E-G	CPSF6 Knock-out
LINC00336	13.2749	-0.29132	0.8402	-0.346727	0.728796	0.850345	2	E-G	CPSF6 Knock-out
RP5-837I24.1	43.7651	0.461846	0.28462	1.62267	0.104659	0.229497	2	E-G	CPSF6 Knock-out
CRHR2	13.8643	0.463982	0.930059	0.498874	0.617868	0.774499	2	E-G	CPSF6 Knock-out
C2orf71	9.97972	0.174778	0.970716	0.18005	0.857113	0.929095	2	E-G	CPSF6 Knock-out
RPSAP36	9.24905	0.228915	0.644967	0.354925	0.722646	0.845825	2	E-G	CPSF6 Knock-out
RP11-399B17.1	853.729	-1.12548	0.120414	-9.34673	9.04014e-21	4.12449e-19	2	E-G	CPSF6 Knock-out
C4orf3	8729.02	-0.013212	0.0614034	-0.215168	0.829637	0.913277	2	E-G	CPSF6 Knock-out
C1QL1	57.8084	0.833948	0.337625	2.47004	0.0135097	0.0439796	2	E-G	CPSF6 Knock-out
RP11-406H21.2	10.9056	-0.43429	0.557379	-0.779165	0.435883	0.62773	2	E-G	CPSF6 Knock-out
MIR421	44.9729	0.117608	0.330946	0.355368	0.722314	0.84561	2	E-G	CPSF6 Knock-out
UCKL1	1780.21	0.176489	0.0592594	2.97825	0.00289902	0.0116762	2	E-G	CPSF6 Knock-out
PNKDP1	9.74187	-0.76626	0.700386	-1.09405	0.273931	0.462856	2	E-G	CPSF6 Knock-out
MAGEE1	435.488	-0.281397	0.125973	-2.23378	0.0254973	0.0743996	2	E-G	CPSF6 Knock-out
SNAP23P	9.441	-0.774061	0.671349	-1.15299	0.248913	0.433337	2	E-G	CPSF6 Knock-out
IPMK	3882.89	0.666736	0.0770856	8.64929	5.18191e-18	1.87399e-16	2	E-G	CPSF6 Knock-out
RPUSD2	921.447	-0.13009	0.0875871	-1.48527	0.137473	0.281908	2	E-G	CPSF6 Knock-out
SLC7A11-AS1	20.0312	1.84615	0.73818	2.50095	0.012386	0.0409209	2	E-G	CPSF6 Knock-out
MIR7846	16.477	0.607535	0.507331	1.19751	0.231106	0.411355	2	E-G	CPSF6 Knock-out
RP11-144G6.12	74.7107	0.439726	0.47364	0.928396	0.353202	0.548102	2	E-G	CPSF6 Knock-out
SHISA9	36.1264	0.996616	0.347543	2.86761	0.00413589	0.015918	2	E-G	CPSF6 Knock-out
CTD-2323K18.1	105.58	-0.28144	0.192056	-1.4654	0.142811	0.28984	2	E-G	CPSF6 Knock-out
WWC3	3905.61	0.212086	0.0702504	3.019	0.00253609	0.0103921	2	E-G	CPSF6 Knock-out
RP3-323P24.3	14.4676	-0.20531	0.593077	-0.346178	0.729209	0.850502	2	E-G	CPSF6 Knock-out
MIR4737	8.28668	-0.0844694	0.599304	-0.140946	0.887913	0.94512	2	E-G	CPSF6 Knock-out
SNHG16	7990.23	-0.208513	0.081084	-2.57157	0.0101238	0.034523	2	E-G	CPSF6 Knock-out
FCHSD1	5377.26	-0.221894	0.0502829	-4.41291	1.01988e-05	7.38243e-05	2	E-G	CPSF6 Knock-out
CTC-277H1.6	162.929	-0.393567	0.196777	-2.00007	0.0454929	0.119225	2	E-G	CPSF6 Knock-out
SUCLA2-AS1	12.469	-0.300076	0.652164	-0.460123	0.645428	0.793373	2	E-G	CPSF6 Knock-out
FBXL14	1737.03	0.113805	0.0681549	1.66979	0.09496	0.213078	2	E-G	CPSF6 Knock-out
HELB	7978.47	-0.391234	0.0427744	-9.14645	5.88332e-20	2.5175e-18	2	E-G	CPSF6 Knock-out
GSTK1	18615.3	-0.134599	0.0447408	-3.00841	0.0026262	0.0107199	2	E-G	CPSF6 Knock-out
LINC00094	2034.47	0.425407	0.0758509	5.60846	2.04136e-08	2.35766e-07	2	E-G	CPSF6 Knock-out
DDC	5.6417	0.0371486	0.943448	0.0393754	0.968591	0.984712	2	E-G	CPSF6 Knock-out
C7orf31	305.164	-0.559118	0.124335	-4.49688	6.89581e-06	5.17223e-05	2	E-G	CPSF6 Knock-out
EPS8L2	1355.61	0.171997	0.0928073	1.85327	0.0638442	0.156443	2	E-G	CPSF6 Knock-out
PHF1	2371.39	0.0739951	0.0748712	0.988299	0.323006	0.517445	2	E-G	CPSF6 Knock-out
RP11-62H7.2	134.428	-0.438694	0.18819	-2.33112	0.0197471	0.0604408	2	E-G	CPSF6 Knock-out
ADPGK-AS1	201.953	0.110542	0.156936	0.704375	0.481199	0.667839	2	E-G	CPSF6 Knock-out
ITGAX	6092.93	0.649914	0.0738172	8.80437	1.31594e-18	5.03657e-17	2	E-G	CPSF6 Knock-out
AC074289.1	277.563	-0.207569	0.151989	-1.36569	0.172038	0.33344	2	E-G	CPSF6 Knock-out
AP000577.2	52.7122	0.74376	0.327914	2.26815	0.0233199	0.0690772	2	E-G	CPSF6 Knock-out
TUSC1	35.6447	-0.0934091	0.398476	-0.234416	0.814662	0.904061	2	E-G	CPSF6 Knock-out
MT-TG	103.562	-0.146256	0.200934	-0.727881	0.466687	0.655044	2	E-G	CPSF6 Knock-out
ZNF224	2383.15	-0.326033	0.0644588	-5.058	4.23669e-07	3.93497e-06	2	E-G	CPSF6 Knock-out
SCARNA11	6.79684	-1.31588	0.736132	-1.78756	0.0738471	0.175009	2	E-G	CPSF6 Knock-out
KIAA1456	32.3301	1.98967	0.53762	3.70088	0.000214857	0.00116828	2	E-G	CPSF6 Knock-out
XXbac-BPG299F13.14	123.033	-0.772094	0.198182	-3.89588	9.78413e-05	0.000574885	2	E-G	CPSF6 Knock-out
MAN1B1-AS1	162.471	0.0706688	0.183022	0.386121	0.699407	0.830793	2	E-G	CPSF6 Knock-out
MAGOH	974.827	0.0608344	0.105971	0.574064	0.565925	0.737361	2	E-G	CPSF6 Knock-out
RP11-497D6.5	5.25187	-0.511891	1.35637	-0.377397	0.705879	0.83481	2	E-G	CPSF6 Knock-out
RP11-263K19.4	119.998	-0.270934	0.212823	-1.27305	0.203001	0.375631	2	E-G	CPSF6 Knock-out
MTND1P23	59.9708	-0.398637	0.375697	-1.06106	0.288662	0.479543	2	E-G	CPSF6 Knock-out
QPCTL	667.299	0.250872	0.0905664	2.77003	0.00560516	0.0207693	2	E-G	CPSF6 Knock-out
RP11-330M2.3	14.2356	0.0692649	0.567642	0.122022	0.902881	0.952846	2	E-G	CPSF6 Knock-out
RP1-172N19.1	6.78821	0.0984523	0.686922	0.143324	0.886034	0.944348	2	E-G	CPSF6 Knock-out
PTGES2-AS1	22.9083	-0.298816	0.455301	-0.656304	0.511629	0.694043	2	E-G	CPSF6 Knock-out
CDKN1A	4104.99	1.32796	0.0942454	14.0904	4.35003e-45	1.00734e-42	2	E-G	CPSF6 Knock-out
KCTD9P5	29.0191	0.485361	0.498102	0.97442	0.329848	0.523837	2	E-G	CPSF6 Knock-out
RP11-104L21.3	104.49	-0.458545	0.267336	-1.71524	0.0863015	0.198052	2	E-G	CPSF6 Knock-out
SEMA6A	236.398	0.288903	0.156058	1.85125	0.0641333	0.157042	2	E-G	CPSF6 Knock-out
MTND3P1	7.19973	2.34142	0.990479	2.36392	0.0180826	0.0561975	2	E-G	CPSF6 Knock-out
SEPT7P1	35.9462	-0.385563	0.460683	-0.836938	0.402628	0.597742	2	E-G	CPSF6 Knock-out
MEF2A	3598	-0.235616	0.0590264	-3.99171	6.55979e-05	0.000399753	2	E-G	CPSF6 Knock-out
SUCLA2	2086.29	0.18284	0.0654003	2.7957	0.00517874	0.0193646	2	E-G	CPSF6 Knock-out
LL22NC03-2H8.5	191.809	-0.957888	0.205153	-4.66914	3.02461e-06	2.43355e-05	2	E-G	CPSF6 Knock-out
APOC1	11.8247	0.412112	0.819256	0.503032	0.614942	0.772306	2	E-G	CPSF6 Knock-out
GAPDHP22	10.8568	-1.36782	0.834714	-1.63867	0.101281	0.223817	2	E-G	CPSF6 Knock-out
RP11-525K10.3	7.65172	1.2882	1.30651	0.985981	0.324142	0.518601	2	E-G	CPSF6 Knock-out
RP11-82H13.2	5.79798	1.70763	1.00573	1.6979	0.0895272	0.203624	2	E-G	CPSF6 Knock-out
SNORA62	5.00644	-1.48998	0.882915	-1.68757	0.0914929	0.207179	2	E-G	CPSF6 Knock-out
RNU6-407P	8.22183	-0.467681	0.593572	-0.787911	0.430749	0.623077	2	E-G	CPSF6 Knock-out
ATP6V1G2-DDX39B	454.435	-9.95525	2.88465	-3.45112	0.000558272	0.00274916	2	E-G	CPSF6 Knock-out
AC079781.5	5.93712	0.416319	1.04426	0.398673	0.690134	0.824073	2	E-G	CPSF6 Knock-out
SPIN4	1741.76	-0.790346	0.0876351	-9.0186	1.90512e-19	7.80858e-18	2	E-G	CPSF6 Knock-out
NANOGP7	5.73875	0.84891	1.0056	0.844179	0.398569	0.593567	2	E-G	CPSF6 Knock-out
ARIH1	8802.15	-0.654717	0.0701822	-9.32881	1.07068e-20	4.86076e-19	2	E-G	CPSF6 Knock-out
HIST1H2BJ	10906.7	0.0944882	0.0871596	1.08408	0.278328	0.467676	2	E-G	CPSF6 Knock-out
AC009303.2	47.8359	0.0799173	0.316163	0.252773	0.800444	0.895932	2	E-G	CPSF6 Knock-out
COL18A1-AS1	6.374	2.23869	1.32151	1.69404	0.0902571	0.204973	2	E-G	CPSF6 Knock-out
USP42	2412.28	-0.130803	0.0686275	-1.90598	0.056653	0.142224	2	E-G	CPSF6 Knock-out
CITF22-92A6.1	21.9184	-0.012982	0.489137	-0.0265405	0.978826	0.98949	2	E-G	CPSF6 Knock-out
LINC01003	260.076	-0.311643	0.13882	-2.24494	0.0247721	0.0725831	2	E-G	CPSF6 Knock-out
PER1	4350.67	0.745731	0.0672952	11.0815	1.54284e-28	1.33279e-26	2	E-G	CPSF6 Knock-out
ABHD5	974.344	0.843841	0.0920745	9.16476	4.96564e-20	2.1448e-18	2	E-G	CPSF6 Knock-out
ESPNP	6.31954	0.0884888	1.14211	0.0774784	0.938243	0.971159	2	E-G	CPSF6 Knock-out
FKBP5	16879.4	0.457489	0.0622576	7.34832	2.00708e-13	4.42473e-12	2	E-G	CPSF6 Knock-out
LCMT1-AS1	50.0806	-0.346555	0.276161	-1.2549	0.209515	0.384266	2	E-G	CPSF6 Knock-out
CXCR5	250.782	1.38774	0.236517	5.86741	4.42646e-09	5.61861e-08	2	E-G	CPSF6 Knock-out
MAFG-AS1	99.2862	0.569249	0.334695	1.7008	0.0889805	0.202595	2	E-G	CPSF6 Knock-out
PDE12	6071.33	-0.202695	0.0598785	-3.38511	0.000711492	0.00341638	2	E-G	CPSF6 Knock-out
XYLT2	3812.19	0.231429	0.0646016	3.58241	0.000340444	0.00176545	2	E-G	CPSF6 Knock-out
EEF1G	112136	0.0507529	0.0777303	0.652935	0.513798	0.695894	2	E-G	CPSF6 Knock-out
FP236383.7	38561.4	0.149053	0.135717	1.09826	0.272089	0.460658	2	E-G	CPSF6 Knock-out
RP11-408E5.4	4.23531	2.31473	1.5921	1.45389	0.145977	0.294681	2	E-G	CPSF6 Knock-out
MIR5189	12.5298	0.278221	0.522303	0.53268	0.594255	0.757511	2	E-G	CPSF6 Knock-out
ZFPM1	1228.29	0.365851	0.101579	3.60164	0.000316217	0.00165143	2	E-G	CPSF6 Knock-out
NAALADL2	6.05362	1.18785	0.843596	1.40807	0.159109	0.314734	2	E-G	CPSF6 Knock-out
HNRNPA1P35	211.34	-0.384536	0.127699	-3.01127	0.00260154	0.010635	2	E-G	CPSF6 Knock-out
GFM2	2288.38	-0.0635822	0.07808	-0.814321	0.415461	0.609209	2	E-G	CPSF6 Knock-out
AC026185.1	4.77504	-0.311007	0.976649	-0.318443	0.750149	0.863955	2	E-G	CPSF6 Knock-out
MYH7	14.1563	2.53793	0.577848	4.39204	1.12294e-05	8.04183e-05	2	E-G	CPSF6 Knock-out
RNF166	3870.07	-0.326401	0.0646291	-5.05037	4.4096e-07	4.08455e-06	2	E-G	CPSF6 Knock-out
ABHD6	404.19	0.110797	0.111812	0.99092	0.321725	0.516232	2	E-G	CPSF6 Knock-out
METTL12	901.399	-0.13806	0.0768225	-1.79712	0.0723159	0.17221	2	E-G	CPSF6 Knock-out
RPSAP15	4047.89	0.045269	0.068947	0.656577	0.511453	0.693881	2	E-G	CPSF6 Knock-out
PSMA4	6656.95	-0.0772229	0.0743115	-1.03918	0.298722	0.491119	2	E-G	CPSF6 Knock-out
CNOT7	9063.32	-0.155588	0.0580447	-2.68049	0.00735153	0.0262247	2	E-G	CPSF6 Knock-out
SLC22A18AS	11.7122	0.0584583	0.808751	0.0722823	0.942377	0.973135	2	E-G	CPSF6 Knock-out
CTC-205M6.1	43.3183	-0.191062	0.395662	-0.482892	0.629172	0.782229	2	E-G	CPSF6 Knock-out
NDUFAF2	169.629	0.182507	0.179577	1.01632	0.309479	0.5027	2	E-G	CPSF6 Knock-out
ZNF32	550.098	-0.0639943	0.113444	-0.564104	0.572683	0.742341	2	E-G	CPSF6 Knock-out
AC003986.6	5.16173	1.17968	2.3993	0.491677	0.622948	0.77793	2	E-G	CPSF6 Knock-out
PKNOX1	1832.49	-0.30967	0.0637261	-4.8594	1.17745e-06	1.01207e-05	2	E-G	CPSF6 Knock-out
RNA5SP297	5.17208	-0.39403	0.843536	-0.467117	0.640416	0.790148	2	E-G	CPSF6 Knock-out
LINC01481	137.188	-0.343578	0.20932	-1.6414	0.100715	0.222745	2	E-G	CPSF6 Knock-out
RP11-443B20.1	528.669	0.176126	0.104865	1.67956	0.0930436	0.209906	2	E-G	CPSF6 Knock-out
DNAH10OS	118.042	1.08613	0.183207	5.92845	3.05813e-09	3.97889e-08	2	E-G	CPSF6 Knock-out
RPS11	31895.2	0.0351189	0.0703033	0.499535	0.617403	0.774127	2	E-G	CPSF6 Knock-out
CTD-2124B8.2	73.8028	-1.1266	0.279462	-4.03134	5.54595e-05	0.000343283	2	E-G	CPSF6 Knock-out
GLO1	11511.8	0.365683	0.0685536	5.33426	9.59325e-08	9.91231e-07	2	E-G	CPSF6 Knock-out
GNG8	108.532	0.493963	0.237553	2.07938	0.0375823	0.102045	2	E-G	CPSF6 Knock-out
UBE3D	454.538	0.475591	0.0973441	4.88567	1.0308e-06	8.95795e-06	2	E-G	CPSF6 Knock-out
RP11-274A11.5	25.3278	-0.230649	0.548346	-0.420627	0.674028	0.813052	2	E-G	CPSF6 Knock-out
RP11-384P7.7	2.78572	-1.34753	1.83474	-0.734453	0.462673	0.651634	2	E-G	CPSF6 Knock-out
RP11-49K24.3	9.58165	0.112514	0.785632	0.143214	0.886121	0.944348	2	E-G	CPSF6 Knock-out
RP11-635L1.3	16.4849	1.53822	0.522107	2.94618	0.00321722	0.0127877	2	E-G	CPSF6 Knock-out
IL1RN	981.941	1.1915	0.104013	11.4553	2.21144e-30	2.17741e-28	2	E-G	CPSF6 Knock-out
RP11-326N17.2	26.9758	-0.0364109	0.576158	-0.063196	0.94961	0.976907	2	E-G	CPSF6 Knock-out
ANKRD20A3	129.12	0.831071	0.218723	3.79965	0.000144901	0.000819254	2	E-G	CPSF6 Knock-out
APIP	1507.36	0.130366	0.105018	1.24137	0.214468	0.390621	2	E-G	CPSF6 Knock-out
MPV17L2	294.482	-0.0745275	0.11923	-0.625073	0.531923	0.710766	2	E-G	CPSF6 Knock-out
ADAMTS17	65.3409	0.722878	0.295503	2.44626	0.0144345	0.0465508	2	E-G	CPSF6 Knock-out
AC024568.1	7.14474	0.047945	0.876856	0.0546783	0.956395	0.979432	2	E-G	CPSF6 Knock-out
RAI14	43.7547	0.597874	0.385323	1.55162	0.120753	0.255576	2	E-G	CPSF6 Knock-out
PGPEP1	6767.61	0.158056	0.0485654	3.25449	0.00113598	0.00514619	2	E-G	CPSF6 Knock-out
TEKT2	3.4563	0.932727	2.0238	0.460879	0.644885	0.793171	2	E-G	CPSF6 Knock-out
RBM48	1658.64	0.0731115	0.0568458	1.28614	0.198396	0.36933	2	E-G	CPSF6 Knock-out
PMS2CL	1712.29	-0.290075	0.07181	-4.03947	5.35715e-05	0.000332568	2	E-G	CPSF6 Knock-out
GALE	1450.77	0.341622	0.064208	5.32055	1.03455e-07	1.06298e-06	2	E-G	CPSF6 Knock-out
LCMT1-AS2	576.17	-0.169632	0.168037	-1.00949	0.312738	0.506293	2	E-G	CPSF6 Knock-out
GIMAP3P	22.86	-0.262006	0.386502	-0.677888	0.497842	0.682249	2	E-G	CPSF6 Knock-out
SNX25	3589.87	0.227081	0.0545884	4.15988	3.18418e-05	0.000207487	2	E-G	CPSF6 Knock-out
AC019186.1	33.9188	0.671529	0.492453	1.36364	0.172681	0.334198	2	E-G	CPSF6 Knock-out
RP4-705D16.3	27.5176	-0.409139	0.511563	-0.799783	0.423836	0.616829	2	E-G	CPSF6 Knock-out
TGM4	18.1218	-0.430503	0.582063	-0.739616	0.459533	0.64897	2	E-G	CPSF6 Knock-out
CACNA1G	2.63367	-1.6126	2.08768	-0.772436	0.439856	0.631538	2	E-G	CPSF6 Knock-out
IQGAP1	59239.8	0.16577	0.050623	3.2746	0.00105811	0.00483955	2	E-G	CPSF6 Knock-out
SALL4	12.6279	-0.514601	0.848569	-0.606434	0.544227	0.720156	2	E-G	CPSF6 Knock-out
RP11-259K5.2	80.6922	-0.143279	0.249806	-0.57356	0.566266	0.737526	2	E-G	CPSF6 Knock-out
RP11-225N10.1	3.83988	-0.894884	1.73812	-0.514859	0.606652	0.76626	2	E-G	CPSF6 Knock-out
CYSLTR1	2463.58	-0.561862	0.0618672	-9.08174	1.06849e-19	4.46802e-18	2	E-G	CPSF6 Knock-out
RP4-733B9.1	5.29602	-1.27629	1.17864	-1.08285	0.278873	0.468196	2	E-G	CPSF6 Knock-out
CTD-2020K17.1	3931.1	0.337117	0.0750794	4.49015	7.11746e-06	5.32399e-05	2	E-G	CPSF6 Knock-out
AC009274.6	7.28246	-2.27712	0.917049	-2.48309	0.0130247	0.0426576	2	E-G	CPSF6 Knock-out
PRRT3-AS1	21.0749	-0.478005	0.561095	-0.851915	0.394261	0.589286	2	E-G	CPSF6 Knock-out
TBL1XR1	31091.2	-0.22356	0.0608307	-3.67512	0.000237737	0.00127731	2	E-G	CPSF6 Knock-out
AL022476.2	17.9903	-1.82638	0.507907	-3.5959	0.000323272	0.00168496	2	E-G	CPSF6 Knock-out
GABPB2	2774.09	-0.442619	0.0617355	-7.1696	7.52169e-13	1.53423e-11	2	E-G	CPSF6 Knock-out
AC018462.2	52.8632	-0.218823	0.320485	-0.682788	0.494741	0.680182	2	E-G	CPSF6 Knock-out
FOXD4L5	6.1717	0.389954	0.740789	0.526404	0.598608	0.760597	2	E-G	CPSF6 Knock-out
PLOD2	331.715	1.18306	0.144282	8.19961	2.41158e-16	7.31089e-15	2	E-G	CPSF6 Knock-out
CYP2W1	13.8434	0.0779851	0.73682	0.10584	0.915709	0.959913	2	E-G	CPSF6 Knock-out
RP4-803J11.2	27.3928	0.0167867	0.6551	0.0256247	0.979557	0.989872	2	E-G	CPSF6 Knock-out
PRR14L	12453.9	-0.033595	0.0330279	-1.01717	0.309072	0.502276	2	E-G	CPSF6 Knock-out
GINS2	3345.38	0.123627	0.0676711	1.82688	0.0677179	0.16401	2	E-G	CPSF6 Knock-out
RP11-274A11.4	139.393	-0.316176	0.171718	-1.84125	0.0655848	0.159813	2	E-G	CPSF6 Knock-out
HSBP1	2003.98	-0.114267	0.0618069	-1.84878	0.0644897	0.157702	2	E-G	CPSF6 Knock-out
CBX3P2	64.956	-0.718979	0.311065	-2.31135	0.0208135	0.0629867	2	E-G	CPSF6 Knock-out
COX6CP14	15.8319	0.0959974	0.52599	0.182508	0.855184	0.928054	2	E-G	CPSF6 Knock-out
HERC2P10	127.593	0.0770302	0.205089	0.375595	0.707218	0.83554	2	E-G	CPSF6 Knock-out
MED8	1698.52	0.0206791	0.0886573	0.233248	0.815569	0.90474	2	E-G	CPSF6 Knock-out
DSTNP1	148.578	-0.736183	0.251355	-2.92886	0.00340213	0.0134215	2	E-G	CPSF6 Knock-out
ZNF576	782.578	-0.053568	0.0796706	-0.672369	0.501349	0.685437	2	E-G	CPSF6 Knock-out
RANP8	13.7706	-0.214372	0.549074	-0.390424	0.696223	0.828332	2	E-G	CPSF6 Knock-out
CRYBB3	6.47373	-1.30899	1.16645	-1.1222	0.261777	0.448094	2	E-G	CPSF6 Knock-out
HP1BP3	25660.7	0.0588046	0.0292169	2.01269	0.0441472	0.116484	2	E-G	CPSF6 Knock-out
PDE2A	28.5304	-0.122751	0.453959	-0.270401	0.786852	0.887009	2	E-G	CPSF6 Knock-out
MTCYBP28	5.17469	0.963149	1.13902	0.845595	0.397778	0.592973	2	E-G	CPSF6 Knock-out
MIR4489	15.5782	-0.631508	0.480902	-1.31317	0.189125	0.356356	2	E-G	CPSF6 Knock-out
AIMP2	675.614	-0.00760305	0.0925095	-0.0821867	0.934498	0.969529	2	E-G	CPSF6 Knock-out
SUPT4H1P1	17.9552	0.377896	0.625486	0.604163	0.545735	0.721321	2	E-G	CPSF6 Knock-out
ATP13A3	20949.1	0.518083	0.047623	10.8788	1.45403e-27	1.16141e-25	2	E-G	CPSF6 Knock-out
MCM8	6929.49	-0.00312795	0.0462109	-0.0676885	0.946034	0.975048	2	E-G	CPSF6 Knock-out
RP11-47I22.1	86.57	-0.385134	0.263038	-1.46418	0.143145	0.290326	2	E-G	CPSF6 Knock-out
HYLS1	935.779	-0.104108	0.0902478	-1.15358	0.248672	0.433054	2	E-G	CPSF6 Knock-out
TFCP2	3457.61	-0.0853769	0.0474658	-1.7987	0.0720659	0.171748	2	E-G	CPSF6 Knock-out
TMEM18	1923.97	-0.139726	0.0672663	-2.07721	0.0377826	0.102489	2	E-G	CPSF6 Knock-out
AC024084.1	5.35914	0.760054	0.937505	0.81072	0.417527	0.610905	2	E-G	CPSF6 Knock-out
GLG1	15060.6	-0.222502	0.0494965	-4.4953	6.94704e-06	5.20499e-05	2	E-G	CPSF6 Knock-out
BIRC6-AS2	30.6296	0.0951118	0.381841	0.249087	0.803293	0.897336	2	E-G	CPSF6 Knock-out
CA14	144.625	-0.299037	0.203226	-1.47145	0.14117	0.287334	2	E-G	CPSF6 Knock-out
LRPAP1	2222.05	0.279404	0.0690762	4.04486	5.23544e-05	0.00032604	2	E-G	CPSF6 Knock-out
MDP1	145.222	-0.581186	0.269861	-2.15365	0.0312676	0.0879897	2	E-G	CPSF6 Knock-out
RGL4	2660.27	-0.425461	0.0614332	-6.92558	4.34179e-12	8.13695e-11	2	E-G	CPSF6 Knock-out
CTA-204B4.2	200.656	0.283495	0.173497	1.634	0.102259	0.225472	2	E-G	CPSF6 Knock-out
RBM4	5685.42	-0.15155	0.0503815	-3.00805	0.00262927	0.0107293	2	E-G	CPSF6 Knock-out
GPT	260.785	-0.328211	0.205998	-1.59327	0.111099	0.239765	2	E-G	CPSF6 Knock-out
CDH20	13.8835	1.31834	0.733066	1.79839	0.0721149	0.171805	2	E-G	CPSF6 Knock-out
L3MBTL3	725.394	-0.537907	0.0920095	-5.84621	5.0289e-09	6.34821e-08	2	E-G	CPSF6 Knock-out
PDE1B	1698.87	0.877951	0.0761481	11.5295	9.366e-31	9.45417e-29	2	E-G	CPSF6 Knock-out
DNAAF5	2583.41	0.160178	0.080152	1.99843	0.0456697	0.119552	2	E-G	CPSF6 Knock-out
YWHAEP5	5.54138	0.460903	0.857835	0.537286	0.59107	0.755247	2	E-G	CPSF6 Knock-out
RP11-552M6.1	130.281	-0.316423	0.269031	-1.17616	0.239532	0.422179	2	E-G	CPSF6 Knock-out
TSPAN7	25.3983	0.859621	0.413428	2.07925	0.0375942	0.102057	2	E-G	CPSF6 Knock-out
ZNF16	593.78	-0.122228	0.115401	-1.05916	0.289528	0.480572	2	E-G	CPSF6 Knock-out
MILR1	5.3306	2.48237	3.27493	0.757992	0.448456	0.639223	2	E-G	CPSF6 Knock-out
RP6-65G23.5	23.1649	1.06001	0.421124	2.51709	0.0118329	0.0394196	2	E-G	CPSF6 Knock-out
RPL17P50	71.0328	0.226277	0.278437	0.812666	0.41641	0.609854	2	E-G	CPSF6 Knock-out
KLF4P1	43.6483	0.118552	0.375545	0.315679	0.752246	0.86532	2	E-G	CPSF6 Knock-out
RNA5SP434	7.2386	-0.0126896	0.633398	-0.0200341	0.984016	0.992029	2	E-G	CPSF6 Knock-out
HTT	22816.5	0.399891	0.0588261	6.79785	1.06191e-11	1.90515e-10	2	E-G	CPSF6 Knock-out
ZNF700	3084.98	-0.307188	0.0607002	-5.06074	4.17634e-07	3.88678e-06	2	E-G	CPSF6 Knock-out
C20orf27	2307.81	0.120391	0.0748345	1.60877	0.107667	0.234302	2	E-G	CPSF6 Knock-out
RP11-444D3.1	19.642	3.59447	1.79653	2.00079	0.045415	0.119097	2	E-G	CPSF6 Knock-out
KL	173.414	0.970537	0.198532	4.88857	1.0157e-06	8.83513e-06	2	E-G	CPSF6 Knock-out
TOP1MT	1356.18	0.431969	0.0909432	4.74988	2.03539e-06	1.68335e-05	2	E-G	CPSF6 Knock-out
ACP2	1216.67	-0.283977	0.0631933	-4.49378	6.9969e-06	5.23665e-05	2	E-G	CPSF6 Knock-out
CTD-2647E9.3	77.9629	0.94093	0.332317	2.83143	0.00463408	0.0175949	2	E-G	CPSF6 Knock-out
SMIM14	482.664	-0.608139	0.105753	-5.75057	8.89445e-09	1.08387e-07	2	E-G	CPSF6 Knock-out
RP11-380M21.3	33.8978	0.297242	0.407586	0.729276	0.465833	0.654387	2	E-G	CPSF6 Knock-out
MPL	9.06401	-0.491877	0.990775	-0.496456	0.619573	0.775507	2	E-G	CPSF6 Knock-out
FBXO7	9178.01	0.0178494	0.054052	0.330228	0.741228	0.857912	2	E-G	CPSF6 Knock-out
FIGNL1	7241.44	0.153458	0.0445719	3.44294	0.000575436	0.0028251	2	E-G	CPSF6 Knock-out
ITGB2	20129	0.196108	0.0619117	3.16754	0.00153733	0.00672127	2	E-G	CPSF6 Knock-out
PTPMT1	1728.51	-0.0891449	0.0687202	-1.29722	0.194557	0.364127	2	E-G	CPSF6 Knock-out
RP11-141C7.5	72.9731	-0.102712	0.215083	-0.477545	0.632974	0.784935	2	E-G	CPSF6 Knock-out
RP11-316M21.6	21.0509	0.220111	0.448976	0.490252	0.623956	0.778542	2	E-G	CPSF6 Knock-out
SHISA7	7.81076	1.79822	1.27273	1.41288	0.15769	0.312816	2	E-G	CPSF6 Knock-out
TPMTP2	32.2572	0.469183	0.36997	1.26816	0.204739	0.377903	2	E-G	CPSF6 Knock-out
PLEKHM1	3194.3	-0.0642726	0.0517502	-1.24198	0.214246	0.390293	2	E-G	CPSF6 Knock-out
NUBP1	1626.25	0.27479	0.076344	3.59937	0.000318994	0.00166393	2	E-G	CPSF6 Knock-out
USP30-AS1	254.462	0.339086	0.135432	2.50374	0.0122887	0.040658	2	E-G	CPSF6 Knock-out
RP11-121C2.3	6.89228	0.524671	0.970673	0.540523	0.588836	0.753892	2	E-G	CPSF6 Knock-out
RN7SKP80	919.717	0.36516	0.216957	1.6831	0.0923553	0.208729	2	E-G	CPSF6 Knock-out
TCTEX1D2	299.774	0.31023	0.145195	2.13664	0.0326272	0.091169	2	E-G	CPSF6 Knock-out
ITPR2	10938.6	0.262067	0.0525586	4.98619	6.15823e-07	5.56766e-06	2	E-G	CPSF6 Knock-out
METTL21C	12.4507	-0.242788	0.685395	-0.354231	0.723166	0.846211	2	E-G	CPSF6 Knock-out
ANKMY1	1390.82	-0.115405	0.0709205	-1.62724	0.103685	0.227815	2	E-G	CPSF6 Knock-out
RP11-15M15.2	31.0168	1.24564	0.475593	2.61913	0.00881545	0.0307153	2	E-G	CPSF6 Knock-out
RND1	74.8188	0.713683	0.384811	1.85463	0.0636486	0.156047	2	E-G	CPSF6 Knock-out
SRI	5136.96	-0.0374164	0.0628889	-0.594961	0.55187	0.72619	2	E-G	CPSF6 Knock-out
MRPS30	4225.2	-0.307137	0.053071	-5.78729	7.15319e-09	8.83156e-08	2	E-G	CPSF6 Knock-out
FDPSP7	68.7609	0.0875311	0.29172	0.300052	0.764137	0.872778	2	E-G	CPSF6 Knock-out
KIAA0930	2404.75	-0.0897462	0.0803692	-1.11667	0.264134	0.450919	2	E-G	CPSF6 Knock-out
AC005224.2	141.559	0.141495	0.212461	0.665981	0.505423	0.689014	2	E-G	CPSF6 Knock-out
RP11-474I11.8	36.1358	-0.101078	0.340837	-0.29656	0.766803	0.874571	2	E-G	CPSF6 Knock-out
MRPL11	2836.92	0.0291239	0.076684	0.379791	0.704101	0.834057	2	E-G	CPSF6 Knock-out
RP11-159H22.2	10.4555	5.08781	1.25724	4.0468	5.19237e-05	0.000323651	2	E-G	CPSF6 Knock-out
FSD1	1239.69	0.205064	0.068598	2.98936	0.00279564	0.0113127	2	E-G	CPSF6 Knock-out
RP11-98G13.1	4.54748	-0.317635	1.68234	-0.188805	0.850245	0.925487	2	E-G	CPSF6 Knock-out
RP11-299P2.1	25.4394	0.764733	0.48656	1.57171	0.116017	0.24799	2	E-G	CPSF6 Knock-out
RP4-593H12.1	14.0037	-0.307299	0.635979	-0.483191	0.62896	0.782029	2	E-G	CPSF6 Knock-out
NUDT15	1313.01	0.361627	0.078124	4.62889	3.67637e-06	2.90869e-05	2	E-G	CPSF6 Knock-out
HSP90AB1	76126.5	0.32189	0.071255	4.51743	6.25938e-06	4.73613e-05	2	E-G	CPSF6 Knock-out
RPL6P2	14.0318	-0.259493	0.670583	-0.386966	0.698781	0.830371	2	E-G	CPSF6 Knock-out
DYRK3	745.637	0.493045	0.0970637	5.0796	3.78221e-07	3.5415e-06	2	E-G	CPSF6 Knock-out
PPEF1	4.31996	-0.382835	1.70575	-0.224438	0.822417	0.908969	2	E-G	CPSF6 Knock-out
CPT1A	3810.48	0.0118242	0.0742236	0.159305	0.873428	0.937817	2	E-G	CPSF6 Knock-out
LRP12	340.324	0.858518	0.15861	5.41276	6.20598e-08	6.66244e-07	2	E-G	CPSF6 Knock-out
CYP26C1	8.84301	2.65142	2.04432	1.29697	0.194641	0.364259	2	E-G	CPSF6 Knock-out
RP11-618P17.4	36.7006	-0.425282	0.43775	-0.971518	0.33129	0.525462	2	E-G	CPSF6 Knock-out
FAM8A1	1965.91	-0.467438	0.0720291	-6.48958	8.6077e-11	1.38391e-09	2	E-G	CPSF6 Knock-out
BAZ2B	1936.66	0.0996717	0.0598	1.66675	0.0955643	0.214155	2	E-G	CPSF6 Knock-out
RP11-646D13.1	6.69282	2.65686	0.981204	2.70776	0.00677397	0.0244269	2	E-G	CPSF6 Knock-out
KRR1P1	97.5307	-0.287581	0.2026	-1.41945	0.155768	0.309898	2	E-G	CPSF6 Knock-out
LIMS3L	382.067	-0.261179	0.186531	-1.40019	0.161456	0.318053	2	E-G	CPSF6 Knock-out
APBA2	211.679	-1.2297	0.22273	-5.52103	3.3701e-08	3.75232e-07	2	E-G	CPSF6 Knock-out
RASGRF2	1645.4	0.514417	0.0682902	7.53281	4.96594e-14	1.15191e-12	2	E-G	CPSF6 Knock-out
RP11-329J18.4	20.3721	-1.19563	0.501878	-2.38232	0.017204	0.0539236	2	E-G	CPSF6 Knock-out
LINC01389	18.014	-0.392421	0.473528	-0.828718	0.407264	0.601864	2	E-G	CPSF6 Knock-out
ICAM2	1355.82	0.0789508	0.0889954	0.887133	0.375007	0.570219	2	E-G	CPSF6 Knock-out
C14orf169	1650.86	0.0323218	0.0725752	0.445356	0.656062	0.801095	2	E-G	CPSF6 Knock-out
RP11-390P24.1	234.293	-0.22861	0.153999	-1.48448	0.137681	0.282213	2	E-G	CPSF6 Knock-out
SPRTN	1194.9	-0.0855948	0.078401	-1.09176	0.27494	0.463935	2	E-G	CPSF6 Knock-out
FAM9C	29.7821	-1.44666	0.628978	-2.30001	0.0214477	0.0645726	2	E-G	CPSF6 Knock-out
AES	23310.1	-0.112771	0.0699135	-1.613	0.106744	0.232772	2	E-G	CPSF6 Knock-out
MIR6775	6.57166	0.149305	0.716749	0.208308	0.834988	0.916542	2	E-G	CPSF6 Knock-out
FAM166B	17.2845	-0.572125	0.533046	-1.07331	0.283131	0.473178	2	E-G	CPSF6 Knock-out
RP11-501M7.1	8.78144	-1.91382	1.1655	-1.64205	0.100579	0.222552	2	E-G	CPSF6 Knock-out
RNA5-8S5	3579.77	0.123347	0.269492	0.457703	0.647166	0.794491	2	E-G	CPSF6 Knock-out
RP11-81A22.5	8.9462	-0.281476	1.15396	-0.243921	0.807292	0.899577	2	E-G	CPSF6 Knock-out
GOLGA8UP	35.0326	0.590864	0.374282	1.57866	0.114414	0.245286	2	E-G	CPSF6 Knock-out
RNU2-35P	14.9534	0.712587	0.494972	1.43965	0.149966	0.301058	2	E-G	CPSF6 Knock-out
RNU1-109P	12.4825	-0.600549	0.512633	-1.1715	0.241398	0.424302	2	E-G	CPSF6 Knock-out
SH3BP5	1211.49	0.0437038	0.0786467	0.555697	0.578418	0.746579	2	E-G	CPSF6 Knock-out
CYP51A1	6026.68	0.308776	0.0863241	3.57693	0.000347648	0.00179827	2	E-G	CPSF6 Knock-out
AC009014.3	4.06201	1.38834	1.27213	1.09134	0.275121	0.464134	2	E-G	CPSF6 Knock-out
RP11-201K10.3	14.3513	5.28306	2.74134	1.92718	0.0539572	0.136802	2	E-G	CPSF6 Knock-out
PTTG3P	5.50688	-0.54427	1.03016	-0.528337	0.597265	0.759908	2	E-G	CPSF6 Knock-out
RP5-1142A6.8	250.306	-0.0255352	0.129868	-0.196625	0.844121	0.921538	2	E-G	CPSF6 Knock-out
C20orf173	7.67995	-0.309512	0.903986	-0.342385	0.732061	0.852105	2	E-G	CPSF6 Knock-out
RPL21P32	6.56881	-1.1626	0.902308	-1.28847	0.197581	0.368435	2	E-G	CPSF6 Knock-out
GPR75-ASB3	51.6568	0.24621	0.363956	0.676482	0.498735	0.683151	2	E-G	CPSF6 Knock-out
BEST4	85.2911	-0.0647149	0.279359	-0.231655	0.816806	0.905528	2	E-G	CPSF6 Knock-out
RNU1-134P	14.7925	0.278562	0.518937	0.536795	0.591409	0.755387	2	E-G	CPSF6 Knock-out
RP11-429E11.3	38.6218	-1.05401	0.404856	-2.60342	0.00922983	0.031949	2	E-G	CPSF6 Knock-out
AP001059.7	29.0372	-0.574585	0.342689	-1.6767	0.0936018	0.210769	2	E-G	CPSF6 Knock-out
PCDH9	52.3308	0.326165	0.39213	0.831776	0.405535	0.60034	2	E-G	CPSF6 Knock-out
BMS1P2	68.6535	-0.192775	0.296795	-0.649521	0.516002	0.697751	2	E-G	CPSF6 Knock-out
SNTB2	5127.64	-0.00214898	0.0535678	-0.0401171	0.968	0.984371	2	E-G	CPSF6 Knock-out
USP24	15991.3	0.304211	0.0393802	7.72498	1.1187e-14	2.79492e-13	2	E-G	CPSF6 Knock-out
RN7SL37P	10.7201	-0.789911	0.619813	-1.27443	0.202509	0.375113	2	E-G	CPSF6 Knock-out
ZNF260	2028.09	-0.65269	0.0630833	-10.3465	4.34163e-25	2.70684e-23	2	E-G	CPSF6 Knock-out
SORBS1	173.058	1.01903	0.1884	5.40886	6.34257e-08	6.79293e-07	2	E-G	CPSF6 Knock-out
RNU6-88P	15.2343	0.0381083	0.475835	0.0800872	0.936168	0.97036	2	E-G	CPSF6 Knock-out
RP11-16E12.1	77.9209	-0.495653	0.274391	-1.80638	0.0708593	0.169477	2	E-G	CPSF6 Knock-out
RP11-415J8.7	35.2712	-0.399104	0.357681	-1.11581	0.264504	0.451306	2	E-G	CPSF6 Knock-out
EFCAB14	11671.2	-0.21852	0.0496141	-4.4044	1.06077e-05	7.64024e-05	2	E-G	CPSF6 Knock-out
RP11-1H8.4	24.1794	-0.0740169	0.432288	-0.171221	0.86405	0.932664	2	E-G	CPSF6 Knock-out
RN7SKP264	6.36217	-0.166064	0.87996	-0.188718	0.850314	0.925487	2	E-G	CPSF6 Knock-out
RP5-864K19.4	28.3682	0.396879	0.37189	1.0672	0.285883	0.476445	2	E-G	CPSF6 Knock-out
MIR664A	5.45632	-0.0636036	0.78876	-0.0806374	0.93573	0.970161	2	E-G	CPSF6 Knock-out
HCAR1	228.037	-0.319497	0.21156	-1.5102	0.130993	0.271964	2	E-G	CPSF6 Knock-out
RP11-326C3.4	4.02437	-0.807025	1.60504	-0.502805	0.615101	0.772366	2	E-G	CPSF6 Knock-out
SOX30	57.0498	0.0168148	0.272822	0.0616329	0.950855	0.977369	2	E-G	CPSF6 Knock-out
RP13-297E16.5	28.7865	-1.0925	0.584127	-1.87032	0.0614394	0.151697	2	E-G	CPSF6 Knock-out
RP5-1116H23.4	6.69856	-0.965211	0.806336	-1.19703	0.231294	0.411537	2	E-G	CPSF6 Knock-out
CTD-2410N18.4	78.617	0.0736954	0.298976	0.246493	0.805301	0.898667	2	E-G	CPSF6 Knock-out
EIF4E	6105.76	0.176231	0.068096	2.58798	0.00965408	0.0331759	2	E-G	CPSF6 Knock-out
RP11-834C11.10	24.447	-0.937272	0.439294	-2.13359	0.0328767	0.0916802	2	E-G	CPSF6 Knock-out
RP11-10C24.2	5.1855	-1.0939	1.03299	-1.05897	0.289615	0.480634	2	E-G	CPSF6 Knock-out
MASTL	5715.1	0.188304	0.0506539	3.71747	0.000201224	0.00110088	2	E-G	CPSF6 Knock-out
KLRG1	54.8137	-1.03682	0.357769	-2.89802	0.00375521	0.0146058	2	E-G	CPSF6 Knock-out
UBA1	24533	0.184179	0.0484364	3.80249	0.000143247	0.000811566	2	E-G	CPSF6 Knock-out
BTBD3	760.73	0.520487	0.0942466	5.5226	3.34016e-08	3.72199e-07	2	E-G	CPSF6 Knock-out
C9orf47	19.8078	0.165541	0.44827	0.369288	0.711913	0.83866	2	E-G	CPSF6 Knock-out
QSER1	5870.12	0.104967	0.0533922	1.96596	0.0493028	0.127225	2	E-G	CPSF6 Knock-out
ENOPH1	3788.34	0.262124	0.0837276	3.13067	0.00174406	0.00749664	2	E-G	CPSF6 Knock-out
RNF185	2597.17	0.1903	0.0647369	2.93959	0.00328649	0.0130179	2	E-G	CPSF6 Knock-out
MGAT2	5016.58	-0.276965	0.0763361	-3.62824	0.000285365	0.00150331	2	E-G	CPSF6 Knock-out
RN7SKP217	6.13299	-0.263119	0.846682	-0.310764	0.75598	0.867733	2	E-G	CPSF6 Knock-out
RP11-175O19.4	794.76	-0.0732615	0.0907175	-0.807578	0.419333	0.612627	2	E-G	CPSF6 Knock-out
DDX52	3152.59	0.136387	0.0520503	2.62029	0.00878554	0.030615	2	E-G	CPSF6 Knock-out
SNX9	6138.83	0.44148	0.0671408	6.57544	4.85106e-11	8.08716e-10	2	E-G	CPSF6 Knock-out
ZNF33B	1813.75	-0.866558	0.0920575	-9.41323	4.81129e-21	2.23961e-19	2	E-G	CPSF6 Knock-out
RFPL3S	43.4828	-0.588922	0.346682	-1.69874	0.0893681	0.203345	2	E-G	CPSF6 Knock-out
RP11-180M15.6	37.3688	-0.128519	0.363063	-0.353986	0.723349	0.846319	2	E-G	CPSF6 Knock-out
MED1	13009.4	0.262462	0.0575654	4.55937	5.13085e-06	3.93956e-05	2	E-G	CPSF6 Knock-out
AGBL5-AS1	8.00733	-1.80433	0.97011	-1.85992	0.0628965	0.154533	2	E-G	CPSF6 Knock-out
MCF2L2	1009.76	-0.188603	0.103637	-1.81985	0.0687824	0.165932	2	E-G	CPSF6 Knock-out
SNORA71B	59.168	-0.0487866	0.266546	-0.183033	0.854772	0.927985	2	E-G	CPSF6 Knock-out
HSPA12B	110.604	-0.160997	0.213667	-0.753495	0.451153	0.641839	2	E-G	CPSF6 Knock-out
HOMER1	978.584	0.767282	0.110506	6.94337	3.82856e-12	7.22628e-11	2	E-G	CPSF6 Knock-out
RP11-165F24.3	429.225	-0.324835	0.149773	-2.16885	0.0300938	0.0852372	2	E-G	CPSF6 Knock-out
ZSWIM5	448.517	0.947236	0.127091	7.4532	9.11006e-14	2.06113e-12	2	E-G	CPSF6 Knock-out
ZNF517	331.855	-0.260768	0.207186	-1.25862	0.208169	0.382511	2	E-G	CPSF6 Knock-out
FBXL22	93.4471	-0.0796182	0.248886	-0.319898	0.749046	0.863321	2	E-G	CPSF6 Knock-out
ANKRD1	8.39702	-0.253897	0.677596	-0.374702	0.707882	0.835769	2	E-G	CPSF6 Knock-out
DEPDC5	3442.9	0.0476542	0.047919	0.994473	0.319993	0.514411	2	E-G	CPSF6 Knock-out
RASGRP4	3916.47	-0.357901	0.0877499	-4.07865	4.52984e-05	0.000286502	2	E-G	CPSF6 Knock-out
PER2	3163.33	0.214036	0.0470792	4.5463	5.45971e-06	4.17462e-05	2	E-G	CPSF6 Knock-out
EXTL3-AS1	34.0529	0.442169	0.426865	1.03585	0.300271	0.492533	2	E-G	CPSF6 Knock-out
PCOLCE-AS1	88.5915	-0.307655	0.255916	-1.20217	0.229297	0.409271	2	E-G	CPSF6 Knock-out
FAM60CP	11.3405	1.09443	0.505934	2.16318	0.0305273	0.0862369	2	E-G	CPSF6 Knock-out
LANCL2	1068.39	0.0833781	0.0676709	1.23211	0.217907	0.395057	2	E-G	CPSF6 Knock-out
CASP6	2220.02	-0.0485715	0.0808594	-0.600691	0.548046	0.723161	2	E-G	CPSF6 Knock-out
RPSAP18	119.472	-0.268146	0.254223	-1.05477	0.291532	0.482855	2	E-G	CPSF6 Knock-out
RP11-378J18.8	171.261	-0.578513	0.216865	-2.66761	0.00763925	0.0271142	2	E-G	CPSF6 Knock-out
PROZ	35.2674	-0.196289	0.333372	-0.588798	0.555997	0.729374	2	E-G	CPSF6 Knock-out
RP5-1024G6.2	34.7671	-0.185276	0.358059	-0.517445	0.604846	0.765204	2	E-G	CPSF6 Knock-out
RP11-248G5.9	14.8706	-0.992133	0.810786	-1.22367	0.221077	0.399202	2	E-G	CPSF6 Knock-out
RP11-379H18.1	419.539	-0.205013	0.124059	-1.65254	0.0984243	0.218999	2	E-G	CPSF6 Knock-out
CTC-303L1.2	14.2761	-0.404608	0.561367	-0.720756	0.47106	0.659537	2	E-G	CPSF6 Knock-out
RNU6-196P	6.12705	0.844046	0.768439	1.09839	0.272034	0.460658	2	E-G	CPSF6 Knock-out
SPARC	3.66703	3.48465	1.6838	2.06951	0.038498	0.104009	2	E-G	CPSF6 Knock-out
EPN2-AS1	35.8149	0.58242	0.356233	1.63494	0.102061	0.225161	2	E-G	CPSF6 Knock-out
TRAPPC2L	1215.92	-0.0622113	0.0948855	-0.655646	0.512052	0.694249	2	E-G	CPSF6 Knock-out
AC006129.1	120.672	1.03643	0.229413	4.51774	6.25029e-06	4.73055e-05	2	E-G	CPSF6 Knock-out
GPRASP2	20.8661	-1.75291	1.91277	-0.916427	0.359443	0.554849	2	E-G	CPSF6 Knock-out
BRK1	5490.54	0.155804	0.0666911	2.33621	0.0194804	0.0598131	2	E-G	CPSF6 Knock-out
RDH5	165.286	-0.588991	0.267776	-2.19957	0.0278375	0.0800012	2	E-G	CPSF6 Knock-out
ETNK1	10072.4	-0.428483	0.0657283	-6.519	7.07786e-11	1.15095e-09	2	E-G	CPSF6 Knock-out
FAM150B	117.957	1.25786	0.265996	4.72887	2.25778e-06	1.85724e-05	2	E-G	CPSF6 Knock-out
MEF2D	4676.89	0.24822	0.0515883	4.81156	1.49756e-06	1.26707e-05	2	E-G	CPSF6 Knock-out
TM4SF19-TCTEX1D2	12.0324	-0.112488	0.645881	-0.174162	0.861738	0.931178	2	E-G	CPSF6 Knock-out
NRBF2P5	80.0878	-0.29809	0.223558	-1.33339	0.182404	0.347303	2	E-G	CPSF6 Knock-out
MRPS10	2433.56	-0.0509769	0.082728	-0.616198	0.537764	0.715141	2	E-G	CPSF6 Knock-out
TEAD2	61.3896	-0.692009	0.261533	-2.64597	0.00814562	0.0286678	2	E-G	CPSF6 Knock-out
CLVS1	20.9459	0.320798	0.617196	0.519768	0.603225	0.763964	2	E-G	CPSF6 Knock-out
FANCD2	10401.2	0.0945904	0.0395327	2.39271	0.0167244	0.0526909	2	E-G	CPSF6 Knock-out
SGK3	280.844	0.616796	0.487039	1.26642	0.205362	0.378666	2	E-G	CPSF6 Knock-out
MTMR2	3359.9	0.253657	0.0602076	4.21304	2.51953e-05	0.00016791	2	E-G	CPSF6 Knock-out
RP11-666O2.5	12.0566	0.374143	0.531563	0.703854	0.481524	0.668233	2	E-G	CPSF6 Knock-out
SNORD3B-1	503.005	0.659819	0.162092	4.07064	4.68839e-05	0.00029558	2	E-G	CPSF6 Knock-out
IDH3G	3158.77	0.0994268	0.062302	1.59589	0.110514	0.238802	2	E-G	CPSF6 Knock-out
F5	7971.81	0.991036	0.064902	15.2697	1.21658e-52	4.35392e-50	2	E-G	CPSF6 Knock-out
AC073254.1	40.7532	-0.224688	0.39689	-0.566121	0.571312	0.741564	2	E-G	CPSF6 Knock-out
RP11-930P14.2	80.1263	0.147104	0.190682	0.771462	0.440433	0.632038	2	E-G	CPSF6 Knock-out
AC010329.1	22.5708	-0.500159	0.421334	-1.18708	0.235194	0.416369	2	E-G	CPSF6 Knock-out
RP11-203F10.6	64.2833	0.338437	0.224883	1.50495	0.132338	0.27414	2	E-G	CPSF6 Knock-out
BORCS8	1094.88	-0.133351	0.0822523	-1.62124	0.104967	0.229916	2	E-G	CPSF6 Knock-out
ICT1	983.802	-0.183252	0.0982718	-1.86475	0.0622163	0.153193	2	E-G	CPSF6 Knock-out
RP11-218L14.4	24.449	-0.640663	0.310942	-2.0604	0.0393605	0.105848	2	E-G	CPSF6 Knock-out
RP11-849F2.9	51.598	-0.552552	0.296474	-1.86374	0.0623576	0.153482	2	E-G	CPSF6 Knock-out
ZNF660	88.5917	0.900229	1.08235	0.831735	0.405559	0.600343	2	E-G	CPSF6 Knock-out
ASAP1-IT2	61.5686	0.284834	0.35989	0.791448	0.428683	0.621186	2	E-G	CPSF6 Knock-out
RP11-61K12.2	3.00926	-0.0904444	1.85384	-0.0487875	0.961089	0.980843	2	E-G	CPSF6 Knock-out
USHBP1	29.5931	-0.18274	0.363321	-0.50297	0.614986	0.772326	2	E-G	CPSF6 Knock-out
AP003068.18	29.6642	-0.723124	0.42149	-1.71564	0.0862283	0.197901	2	E-G	CPSF6 Knock-out
KCNJ11	17.4778	-0.790937	0.570338	-1.38679	0.165507	0.324018	2	E-G	CPSF6 Knock-out
MMS22L	7975.82	-0.23342	0.0505262	-4.61978	3.84155e-06	3.02981e-05	2	E-G	CPSF6 Knock-out
CLOCK	2374.26	0.105527	0.0662786	1.59218	0.111345	0.240108	2	E-G	CPSF6 Knock-out
PCM1	20641.3	-0.100359	0.0396106	-2.53365	0.0112883	0.0378707	2	E-G	CPSF6 Knock-out
FAM60A	12483.4	0.493147	0.0602681	8.18255	2.7789e-16	8.36005e-15	2	E-G	CPSF6 Knock-out
LYAR	1366.3	0.333875	0.100171	3.33306	0.000858964	0.00403726	2	E-G	CPSF6 Knock-out
FAM111A	12506.1	0.0444403	0.0422986	1.05063	0.293427	0.485003	2	E-G	CPSF6 Knock-out
PLBD2	2523.87	0.29415	0.0700362	4.19997	2.66954e-05	0.000177264	2	E-G	CPSF6 Knock-out
YME1L1	17636.1	0.343753	0.0576129	5.9666	2.42252e-09	3.19261e-08	2	E-G	CPSF6 Knock-out
HNRNPA1P37	9.9919	-0.136727	0.72367	-0.188935	0.850144	0.925478	2	E-G	CPSF6 Knock-out
MIR4258	14.6302	-0.0362633	0.460376	-0.0787689	0.937216	0.970753	2	E-G	CPSF6 Knock-out
RP11-823P9.3	151.16	-0.0702424	0.192516	-0.364866	0.715212	0.840688	2	E-G	CPSF6 Knock-out
RP11-179A10.2	3.3991	-2.08845	1.73468	-1.20394	0.228612	0.408532	2	E-G	CPSF6 Knock-out
RBMXL1	4017.63	-0.378645	0.0724675	-5.22504	1.7412e-07	1.72972e-06	2	E-G	CPSF6 Knock-out
CTD-2201E18.5	13.8273	-0.407927	0.557754	-0.731373	0.464551	0.653245	2	E-G	CPSF6 Knock-out
SPSB1	2472.46	0.283748	0.0667661	4.24988	2.13884e-05	0.000144638	2	E-G	CPSF6 Knock-out
CLIC4	3009.17	0.171397	0.0640017	2.678	0.00740624	0.0263994	2	E-G	CPSF6 Knock-out
KIAA0196-AS1	34.9023	-0.116455	0.368746	-0.315812	0.752145	0.8653	2	E-G	CPSF6 Knock-out
RP11-1191J2.2	28.6655	0.644389	0.436952	1.47474	0.140283	0.286079	2	E-G	CPSF6 Knock-out
TP53INP1	5153.3	0.0997373	0.080625	1.23705	0.216068	0.392767	2	E-G	CPSF6 Knock-out
OPRL1	114.885	-0.463812	0.214849	-2.15879	0.0308668	0.0870087	2	E-G	CPSF6 Knock-out
CSNK1E	5791.95	0.423788	0.0519245	8.16163	3.30535e-16	9.85774e-15	2	E-G	CPSF6 Knock-out
AC010525.4	40.085	-0.0977798	0.372884	-0.262226	0.793148	0.891567	2	E-G	CPSF6 Knock-out
RBAK	3793.63	0.0210715	0.0533321	0.3951	0.692769	0.82572	2	E-G	CPSF6 Knock-out
AC016700.2	14.6056	0.444075	0.519172	0.855352	0.392356	0.587618	2	E-G	CPSF6 Knock-out
RP11-1060G2.1	4.39888	0.321969	1.6116	0.199782	0.841651	0.920408	2	E-G	CPSF6 Knock-out
LGALS8	10551.5	-0.274474	0.0589438	-4.65654	3.21571e-06	2.57304e-05	2	E-G	CPSF6 Knock-out
ZNF426	2718.13	-0.0913445	0.057219	-1.5964	0.1104	0.23861	2	E-G	CPSF6 Knock-out
ORC2	5270.65	-0.125196	0.063037	-1.98607	0.0470256	0.122438	2	E-G	CPSF6 Knock-out
PMEL	384.163	-0.875451	0.157134	-5.57135	2.52767e-08	2.87593e-07	2	E-G	CPSF6 Knock-out
AC111200.7	5.73099	-0.509242	0.838676	-0.607198	0.543719	0.719761	2	E-G	CPSF6 Knock-out
CRB2	45.6523	0.190275	0.387533	0.49099	0.623433	0.778324	2	E-G	CPSF6 Knock-out
RP11-446E24.3	16.67	-0.247732	0.570372	-0.434334	0.664046	0.806519	2	E-G	CPSF6 Knock-out
RP11-420A23.1	70.4735	-0.157808	0.298793	-0.528151	0.597395	0.759975	2	E-G	CPSF6 Knock-out
RGS18	5.65325	-1.68584	1.53377	-1.09915	0.271702	0.460304	2	E-G	CPSF6 Knock-out
RP11-182I10.1	24.5658	-0.432526	0.48713	-0.887906	0.374591	0.569903	2	E-G	CPSF6 Knock-out
MTND5P2	40.5845	0.223731	0.329731	0.678525	0.497439	0.682041	2	E-G	CPSF6 Knock-out
RP11-379F4.4	57.0377	0.549617	0.310742	1.76873	0.0769397	0.180409	2	E-G	CPSF6 Knock-out
HMGA1P3	7.23753	0.290087	0.827978	0.350357	0.726071	0.84835	2	E-G	CPSF6 Knock-out
XXbac-BPG170G13.31	6.81609	0.787925	0.794713	0.991459	0.321461	0.51605	2	E-G	CPSF6 Knock-out
ZNF25	867.579	-1.1769	0.091979	-12.7953	1.74112e-37	2.67969e-35	2	E-G	CPSF6 Knock-out
TCP1	17109.4	0.261762	0.0626962	4.17509	2.97874e-05	0.000195534	2	E-G	CPSF6 Knock-out
RP11-712B9.2	295.213	-0.404119	0.141982	-2.84628	0.00442335	0.0168737	2	E-G	CPSF6 Knock-out
NEIL3	3495.37	-0.152092	0.053046	-2.86718	0.00414151	0.0159374	2	E-G	CPSF6 Knock-out
RNU6-202P	8.7756	0.271125	0.55742	0.486392	0.626689	0.780596	2	E-G	CPSF6 Knock-out
RP3-455J7.4	358.035	-0.331518	0.122254	-2.71171	0.00669371	0.0241564	2	E-G	CPSF6 Knock-out
RAB11FIP5	4301.01	0.557855	0.0835343	6.67815	2.41971e-11	4.18055e-10	2	E-G	CPSF6 Knock-out
RUFY1	3571.88	0.135344	0.0552301	2.45054	0.0142641	0.0461247	2	E-G	CPSF6 Knock-out
PCYOX1	3054.45	-0.196505	0.0598384	-3.28393	0.0010237	0.00470404	2	E-G	CPSF6 Knock-out
ZNF780A	2239.23	-0.744983	0.0691942	-10.7665	4.95251e-27	3.78051e-25	2	E-G	CPSF6 Knock-out
ZNF780B	2747.26	-0.360178	0.0614631	-5.86006	4.6269e-09	5.85953e-08	2	E-G	CPSF6 Knock-out
SUPT6H	12854.7	0.309526	0.0395962	7.81707	5.40682e-15	1.40562e-13	2	E-G	CPSF6 Knock-out
G6PC3	1291.88	0.304077	0.0738858	4.11551	3.86327e-05	0.00024795	2	E-G	CPSF6 Knock-out
RP11-465N4.5	63.0835	-0.479303	0.296198	-1.61819	0.105623	0.230827	2	E-G	CPSF6 Knock-out
HMGN1P8	46.3521	0.0144977	0.34148	0.0424554	0.966136	0.983517	2	E-G	CPSF6 Knock-out
MFSD3	449.641	0.044757	0.122732	0.364672	0.715356	0.840822	2	E-G	CPSF6 Knock-out
AC104534.3	44.5605	-1.22569	1.15046	-1.06539	0.2867	0.477493	2	E-G	CPSF6 Knock-out
SSXP10	60.4721	-0.131782	0.349379	-0.37719	0.706032	0.834826	2	E-G	CPSF6 Knock-out
GPBP1L1	11158.8	0.0158031	0.0516146	0.306175	0.759471	0.869482	2	E-G	CPSF6 Knock-out
SKA1	4090.9	0.0503401	0.0734565	0.685305	0.493152	0.678674	2	E-G	CPSF6 Knock-out
RP11-442G21.2	23.5704	0.839035	0.605492	1.38571	0.165836	0.324524	2	E-G	CPSF6 Knock-out
SLED1	18.4856	0.955426	0.489469	1.95196	0.0509426	0.130528	2	E-G	CPSF6 Knock-out
EFNA1	45.1722	0.786599	0.392706	2.00302	0.0451749	0.11856	2	E-G	CPSF6 Knock-out
PIGS	3570.81	-0.198225	0.0591788	-3.34959	0.0008093	0.00382887	2	E-G	CPSF6 Knock-out
TLK1	10714.4	-0.129162	0.0377377	-3.42263	0.000620175	0.00301733	2	E-G	CPSF6 Knock-out
RNU1-149P	6.83123	-2.66516	0.872253	-3.05548	0.00224697	0.00934496	2	E-G	CPSF6 Knock-out
AD000864.6	120.081	0.193318	0.587884	0.328838	0.742278	0.85855	2	E-G	CPSF6 Knock-out
CPEB2	2072.59	-0.0545149	0.0788765	-0.691143	0.489476	0.675066	2	E-G	CPSF6 Knock-out
C5orf24	4321.4	-0.0518041	0.0604702	-0.856689	0.391617	0.586861	2	E-G	CPSF6 Knock-out
AGGF1P3	5.75519	0.147984	1.00785	0.146832	0.883265	0.943338	2	E-G	CPSF6 Knock-out
EFHB	16.6633	-1.21391	0.769291	-1.57796	0.114575	0.245496	2	E-G	CPSF6 Knock-out
DUXB	8.2065	0.9695	0.899543	1.07777	0.281137	0.471145	2	E-G	CPSF6 Knock-out
ADPRM	694.468	-0.489747	0.091722	-5.33947	9.32177e-08	9.65409e-07	2	E-G	CPSF6 Knock-out
PDCD11	8886.29	0.219164	0.0588955	3.72124	0.000198244	0.00108576	2	E-G	CPSF6 Knock-out
TPTEP1	13.8498	-0.396135	0.631387	-0.627404	0.530394	0.709553	2	E-G	CPSF6 Knock-out
COA5	877.92	-0.378928	0.0824144	-4.59784	4.26888e-06	3.3344e-05	2	E-G	CPSF6 Knock-out
RP11-161H23.10	63.8535	0.179124	0.360299	0.497155	0.61908	0.775207	2	E-G	CPSF6 Knock-out
MINA	4198.64	0.218794	0.0808498	2.70617	0.00680634	0.0245212	2	E-G	CPSF6 Knock-out
RP3-512E2.2	29.3382	-0.143911	0.386575	-0.372272	0.70969	0.837126	2	E-G	CPSF6 Knock-out
CTD-2306A12.1	9.17093	0.064288	0.835969	0.0769024	0.938701	0.971276	2	E-G	CPSF6 Knock-out
LAYN	600.24	0.0609033	0.142351	0.42784	0.668768	0.809827	2	E-G	CPSF6 Knock-out
AP000807.2	7.53397	0.53777	0.679237	0.791725	0.428521	0.621102	2	E-G	CPSF6 Knock-out
TCEAL1	301.684	-0.116166	0.148216	-0.783762	0.43318	0.625055	2	E-G	CPSF6 Knock-out
TCEAL3	79.1947	-0.522535	0.176136	-2.96665	0.0030106	0.0120726	2	E-G	CPSF6 Knock-out
ZNF704	235.189	0.164323	0.148845	1.10399	0.269596	0.457664	2	E-G	CPSF6 Knock-out
RLIM	9403.3	-0.140381	0.051519	-2.72483	0.00643342	0.0233179	2	E-G	CPSF6 Knock-out
DHX32	3215.49	0.421785	0.0501368	8.4127	4.00677e-17	1.32233e-15	2	E-G	CPSF6 Knock-out
RER1	5575.49	-0.181343	0.0496718	-3.65083	0.000261398	0.001389	2	E-G	CPSF6 Knock-out
RP11-544A12.8	193.899	-0.222886	0.185132	-1.20393	0.228616	0.408532	2	E-G	CPSF6 Knock-out
SLC35E1	7804.46	0.321858	0.0421962	7.62767	2.39036e-14	5.78326e-13	2	E-G	CPSF6 Knock-out
RP4-799P18.4	55.2312	-0.397304	0.336729	-1.17989	0.238043	0.420148	2	E-G	CPSF6 Knock-out
TCAIM	2227.75	-0.290735	0.072939	-3.98601	6.71947e-05	0.000409212	2	E-G	CPSF6 Knock-out
BAX	6929.86	0.426524	0.0583356	7.31155	2.64071e-13	5.72092e-12	2	E-G	CPSF6 Knock-out
KHDRBS1	22741.2	-0.0803349	0.0572999	-1.40201	0.160913	0.317278	2	E-G	CPSF6 Knock-out
SSSCA1	733.294	0.399043	0.0975975	4.08866	4.33867e-05	0.000275486	2	E-G	CPSF6 Knock-out
ANAPC7	3354.29	-0.141155	0.0707527	-1.99504	0.0460381	0.120278	2	E-G	CPSF6 Knock-out
RP1-286D6.5	83.766	-0.0957132	0.244446	-0.391551	0.69539	0.827698	2	E-G	CPSF6 Knock-out
RNU7-49P	15.3925	-0.36579	0.427538	-0.855573	0.392234	0.587466	2	E-G	CPSF6 Knock-out
RP11-298P3.4	11.376	2.67283	1.20687	2.21468	0.0267818	0.0774667	2	E-G	CPSF6 Knock-out
C6orf136	784.102	-0.0734024	0.0808868	-0.90747	0.364158	0.559776	2	E-G	CPSF6 Knock-out
ANKRD54	1504.55	0.105362	0.0702122	1.50062	0.133453	0.27568	2	E-G	CPSF6 Knock-out
TRBV16	8.31712	0.064741	0.906207	0.0714418	0.943046	0.973425	2	E-G	CPSF6 Knock-out
RPL12	29606.2	-0.0145758	0.0611429	-0.238389	0.81158	0.902457	2	E-G	CPSF6 Knock-out
RP11-770G2.2	18.2903	-1.03754	0.510818	-2.03114	0.0422412	0.112272	2	E-G	CPSF6 Knock-out
POLR3D	1758.51	-0.286171	0.0562953	-5.0834	3.70739e-07	3.47634e-06	2	E-G	CPSF6 Knock-out
HMGB1P23	21.7981	0.092473	0.423871	0.218163	0.827302	0.911882	2	E-G	CPSF6 Knock-out
HSPA9	21933.5	0.129661	0.0654191	1.982	0.0474794	0.123375	2	E-G	CPSF6 Knock-out
TTLL3	3879.92	-0.893635	0.0812908	-10.9931	4.12652e-28	3.42514e-26	2	E-G	CPSF6 Knock-out
RP11-91P24.5	18.7105	-1.22151	0.428547	-2.85036	0.00436692	0.016687	2	E-G	CPSF6 Knock-out
DNAJB1	5587.8	0.277218	0.0816254	3.39622	0.000683232	0.00329273	2	E-G	CPSF6 Knock-out
RP1-149A16.3	36.52	-0.039809	0.320703	-0.124131	0.901212	0.951886	2	E-G	CPSF6 Knock-out
RP11-152F13.10	8.19643	-0.768055	0.60433	-1.27092	0.203757	0.376614	2	E-G	CPSF6 Knock-out
ZNF394	2719.8	-0.0787274	0.0533019	-1.47701	0.139673	0.285214	2	E-G	CPSF6 Knock-out
TUBA8	23.433	1.32351	0.449307	2.94566	0.00322262	0.0128073	2	E-G	CPSF6 Knock-out
CTA-384D8.36	401.874	0.00191641	0.155199	0.012348	0.990148	0.995634	2	E-G	CPSF6 Knock-out
AIF1	2494.99	0.20251	0.0624208	3.24426	0.00117755	0.00531352	2	E-G	CPSF6 Knock-out
ZNF844	564.55	-0.259205	0.0916551	-2.82805	0.00468323	0.0177591	2	E-G	CPSF6 Knock-out
DUSP8P5	297.776	0.315254	0.156883	2.00948	0.0444865	0.117144	2	E-G	CPSF6 Knock-out
MT-TD	86.7282	-0.0678063	0.190695	-0.355575	0.722159	0.8455	2	E-G	CPSF6 Knock-out
ICA1L	979.556	-0.589123	0.0856844	-6.8755	6.17719e-12	1.14322e-10	2	E-G	CPSF6 Knock-out
PFN1P2	595.93	-0.6435	0.166539	-3.86396	0.000111565	0.000646971	2	E-G	CPSF6 Knock-out
RP11-67L14.1	20.5971	-0.881241	0.583179	-1.5111	0.130764	0.271615	2	E-G	CPSF6 Knock-out
SDHD	4596.34	-0.18594	0.0706869	-2.63047	0.00852669	0.0298337	2	E-G	CPSF6 Knock-out
RP11-512M8.5	14.6795	0.0922198	1.4768	0.0624457	0.950208	0.977121	2	E-G	CPSF6 Knock-out
RP11-537A6.9	9.46443	-0.0910741	0.678734	-0.134182	0.893258	0.947699	2	E-G	CPSF6 Knock-out
SF3B2	13010.3	0.193613	0.042762	4.5277	5.963e-06	4.53053e-05	2	E-G	CPSF6 Knock-out
RNU6-1024P	6.70535	0.605235	0.736028	0.822298	0.410907	0.604978	2	E-G	CPSF6 Knock-out
AC006077.3	66.3857	-0.10108	0.293339	-0.344585	0.730407	0.851102	2	E-G	CPSF6 Knock-out
RP11-533E19.7	43.9144	-0.022745	0.372727	-0.0610232	0.951341	0.977556	2	E-G	CPSF6 Knock-out
RP11-256L6.3	7.05641	-0.150528	1.05472	-0.142719	0.886512	0.944537	2	E-G	CPSF6 Knock-out
SLFNL1-AS1	572.523	0.0795371	0.164338	0.483984	0.628397	0.781724	2	E-G	CPSF6 Knock-out
ADRBK1	39532.2	-0.0810849	0.0590916	-1.37219	0.170004	0.330521	2	E-G	CPSF6 Knock-out
DOC2GP	205.214	0.00890141	0.181514	0.0490397	0.960888	0.980754	2	E-G	CPSF6 Knock-out
MESTIT1	9.42263	0.257556	1.1008	0.233971	0.815008	0.904299	2	E-G	CPSF6 Knock-out
RIMS4	4.51378	3.56952	1.72116	2.07391	0.0380879	0.103143	2	E-G	CPSF6 Knock-out
FCHSD2	4217.87	0.0390206	0.046186	0.844859	0.39819	0.593344	2	E-G	CPSF6 Knock-out
TRAPPC13	1064.55	0.0407694	0.0863828	0.471962	0.636954	0.78771	2	E-G	CPSF6 Knock-out
NDUFB9P1	13.4393	-0.796275	0.567912	-1.40211	0.160882	0.317263	2	E-G	CPSF6 Knock-out
SBNO1	16577.2	0.359619	0.0454648	7.90982	2.57768e-15	7.01215e-14	2	E-G	CPSF6 Knock-out
SNAPIN	1474.19	0.0246538	0.0651467	0.378436	0.705107	0.834551	2	E-G	CPSF6 Knock-out
PAQR7	852.082	0.516649	0.086794	5.95259	2.63936e-09	3.46018e-08	2	E-G	CPSF6 Knock-out
ZNF702P	171.45	0.384053	0.211319	1.81741	0.0691547	0.166596	2	E-G	CPSF6 Knock-out
TRAF3IP2-AS1	624.573	0.264906	0.0963068	2.75064	0.00594782	0.0218451	2	E-G	CPSF6 Knock-out
RP11-275I4.1	168.679	-0.0972257	0.19695	-0.493658	0.621548	0.777145	2	E-G	CPSF6 Knock-out
ISY1	2146.01	0.00481225	0.0842561	0.0571145	0.954454	0.979003	2	E-G	CPSF6 Knock-out
KRT17P2	15.0011	-0.300838	0.58855	-0.511151	0.609245	0.768128	2	E-G	CPSF6 Knock-out
FAM50A	1385.36	0.376473	0.0842603	4.46798	7.89608e-06	5.85713e-05	2	E-G	CPSF6 Knock-out
CYP2R1	1544.1	-0.350715	0.0570829	-6.14396	8.04889e-10	1.13281e-08	2	E-G	CPSF6 Knock-out
AC078899.1	61.3931	0.340315	0.231213	1.47187	0.141056	0.287202	2	E-G	CPSF6 Knock-out
FBXO17	17.4658	1.4366	0.579598	2.47862	0.0131894	0.043115	2	E-G	CPSF6 Knock-out
RP11-996F15.5	45.1815	-1.34451	0.38719	-3.47247	0.000515693	0.00256145	2	E-G	CPSF6 Knock-out
BET1L	4336.46	0.108385	0.0669219	1.61958	0.105322	0.230511	2	E-G	CPSF6 Knock-out
RP11-712C19.1	13.5324	0.481257	0.531856	0.904864	0.365538	0.561188	2	E-G	CPSF6 Knock-out
CDKAL1	3991.32	0.162454	0.0596145	2.72507	0.00642876	0.0233047	2	E-G	CPSF6 Knock-out
RN7SL650P	49.1572	-0.196951	0.270996	-0.726769	0.467368	0.655599	2	E-G	CPSF6 Knock-out
IGF1	91.4963	1.46993	0.330235	4.45117	8.54048e-06	6.29278e-05	2	E-G	CPSF6 Knock-out
RP11-546D6.3	314.109	-1.21892	0.153343	-7.94903	1.87978e-15	5.21661e-14	2	E-G	CPSF6 Knock-out
PROSER1	6888.14	0.0561833	0.0595728	0.943104	0.345628	0.540073	2	E-G	CPSF6 Knock-out
MIR3184	29.7826	-0.0897753	0.326622	-0.27486	0.783424	0.884969	2	E-G	CPSF6 Knock-out
TMEM240	16.2068	0.128725	0.65627	0.196146	0.844496	0.921837	2	E-G	CPSF6 Knock-out
CTDSP1	11411.8	-0.14648	0.0575327	-2.54603	0.0108956	0.0367413	2	E-G	CPSF6 Knock-out
TFAP2E	114.491	-0.435181	0.195611	-2.22472	0.0260999	0.0757648	2	E-G	CPSF6 Knock-out
APPBP2	3829.1	-0.313552	0.0560928	-5.58988	2.2723e-08	2.60257e-07	2	E-G	CPSF6 Knock-out
MRVI1	11.5413	-1.07945	0.91869	-1.17499	0.239998	0.422629	2	E-G	CPSF6 Knock-out
FAM208A	14841	-0.074093	0.0424449	-1.74563	0.0808757	0.1876	2	E-G	CPSF6 Knock-out
RP11-403P17.6	213.278	0.1167	0.158129	0.738009	0.460509	0.649882	2	E-G	CPSF6 Knock-out
RPL9P25	9.42707	1.12478	0.744192	1.51141	0.130684	0.271527	2	E-G	CPSF6 Knock-out
CTA-243E7.4	6.00171	-1.54219	1.38489	-1.11358	0.265458	0.452422	2	E-G	CPSF6 Knock-out
MASP2	292.417	-0.361107	0.162166	-2.22678	0.0259619	0.0754594	2	E-G	CPSF6 Knock-out
RP11-432I5.8	9.53256	-0.136978	0.731998	-0.187129	0.851559	0.926245	2	E-G	CPSF6 Knock-out
RP11-111F16.2	459.312	-0.36234	0.119903	-3.02194	0.00251164	0.0103011	2	E-G	CPSF6 Knock-out
PHF24	11.7805	1.9203	0.970431	1.97882	0.0478366	0.124092	2	E-G	CPSF6 Knock-out
TIMP1	1515.24	1.00572	0.0891657	11.2793	1.66141e-29	1.54674e-27	2	E-G	CPSF6 Knock-out
RP11-123C21.1	14.2261	0.681403	0.460999	1.4781	0.139381	0.284808	2	E-G	CPSF6 Knock-out
MIR663A	45.4157	0.323028	0.257172	1.25607	0.209089	0.383664	2	E-G	CPSF6 Knock-out
MAP1LC3B2	44.7945	-0.198833	0.309745	-0.641926	0.520922	0.702129	2	E-G	CPSF6 Knock-out
CIPC	1458.25	-0.349618	0.0863019	-4.0511	5.09765e-05	0.000318107	2	E-G	CPSF6 Knock-out
HCG2040054	40.0169	0.0788779	0.311732	0.253032	0.800244	0.895817	2	E-G	CPSF6 Knock-out
U1	17.5985	0.130253	0.573354	0.227177	0.820286	0.907561	2	E-G	CPSF6 Knock-out
AC002553.4	15.3341	0.423866	0.514413	0.823981	0.40995	0.60415	2	E-G	CPSF6 Knock-out
DHFRP1	77.2397	-0.0557862	0.186437	-0.299223	0.76477	0.873167	2	E-G	CPSF6 Knock-out
CPT1C	78.1539	-0.116188	0.32266	-0.360095	0.718776	0.842793	2	E-G	CPSF6 Knock-out
RP11-144L1.8	4.59687	0.0569628	0.814829	0.0699078	0.944267	0.974138	2	E-G	CPSF6 Knock-out
AC000120.7	93.0229	0.243131	0.302243	0.804424	0.421152	0.614252	2	E-G	CPSF6 Knock-out
AKR1C3	5.76233	6.48597	3.61011	1.79662	0.0723967	0.172343	2	E-G	CPSF6 Knock-out
CIITA	6798.78	-0.478364	0.0874137	-5.47242	4.43941e-08	4.86622e-07	2	E-G	CPSF6 Knock-out
CYP17A1	5.95726	-0.478091	1.26797	-0.377052	0.706135	0.834826	2	E-G	CPSF6 Knock-out
FAM228A	14.2001	0.331695	0.699103	0.474458	0.635174	0.786216	2	E-G	CPSF6 Knock-out
CAMKMT	464.964	0.262519	0.107544	2.44104	0.0146449	0.0470743	2	E-G	CPSF6 Knock-out
FAM228B	543.542	0.203969	0.12651	1.61228	0.106901	0.233041	2	E-G	CPSF6 Knock-out
BCAS3	907.593	-0.0588565	0.100824	-0.583757	0.559384	0.732023	2	E-G	CPSF6 Knock-out
SMARCA2	9647.91	-0.245024	0.0369035	-6.63957	3.1459e-11	5.35795e-10	2	E-G	CPSF6 Knock-out
CTD-2047H16.3	479.869	0.0615671	0.16692	0.368841	0.712246	0.838752	2	E-G	CPSF6 Knock-out
MSN	75056.7	0.202708	0.058534	3.46308	0.000534033	0.0026435	2	E-G	CPSF6 Knock-out
FAM189B	2556.41	0.300486	0.066591	4.51242	6.40928e-06	4.8323e-05	2	E-G	CPSF6 Knock-out
RNU6-307P	7.50145	-0.24941	0.662668	-0.376372	0.70664	0.835137	2	E-G	CPSF6 Knock-out
RNU6-1188P	10.9005	0.379101	0.560998	0.675762	0.499192	0.683534	2	E-G	CPSF6 Knock-out
CCDC180	304.467	-0.405061	0.258004	-1.56997	0.116421	0.248699	2	E-G	CPSF6 Knock-out
ZNF304	1382.06	0.0172845	0.0766577	0.225477	0.821608	0.908368	2	E-G	CPSF6 Knock-out
C9orf78	3054.42	-0.0406136	0.0680237	-0.597051	0.550473	0.72512	2	E-G	CPSF6 Knock-out
MAFA-AS1	11.4183	2.14967	0.918585	2.34019	0.0192739	0.0592779	2	E-G	CPSF6 Knock-out
RP11-640N20.4	153.137	-0.802398	0.20007	-4.01059	6.05675e-05	0.000371811	2	E-G	CPSF6 Knock-out
BCAR3	120.917	0.240085	0.220778	1.08745	0.276838	0.466111	2	E-G	CPSF6 Knock-out
PCP4L1	72.8983	-0.510652	0.215257	-2.37229	0.0176781	0.0551828	2	E-G	CPSF6 Knock-out
SLC2A3P4	80.3744	-0.312994	0.279764	-1.11878	0.263235	0.449941	2	E-G	CPSF6 Knock-out
RP4-613A2.1	4.56846	-0.965934	1.50829	-0.640419	0.5219	0.702795	2	E-G	CPSF6 Knock-out
CTD-2527I21.5	11.559	-0.48681	0.657487	-0.740409	0.459052	0.648442	2	E-G	CPSF6 Knock-out
SLC26A3	12.5109	0.88873	0.650899	1.36539	0.172131	0.333451	2	E-G	CPSF6 Knock-out
PBX2	6832.04	-0.178251	0.0446296	-3.99401	6.49661e-05	0.000396253	2	E-G	CPSF6 Knock-out
PTER	2825.7	-0.228814	0.0772367	-2.9625	0.00305155	0.012212	2	E-G	CPSF6 Knock-out
MTCH1	8074.77	0.00013579	0.043318	0.00313473	0.997499	0.998852	2	E-G	CPSF6 Knock-out
KCNN1	36.4466	1.01909	0.387954	2.62683	0.00861831	0.0300915	2	E-G	CPSF6 Knock-out
RP11-296K13.4	47.1319	-0.420893	0.446087	-0.943521	0.345414	0.540048	2	E-G	CPSF6 Knock-out
RASGRF1	7.94433	-0.513087	0.987677	-0.519488	0.60342	0.764117	2	E-G	CPSF6 Knock-out
RP11-178L8.5	25.6001	-1.02751	0.509757	-2.01569	0.0438326	0.115813	2	E-G	CPSF6 Knock-out
BPTF	21256.3	-0.0102569	0.0394016	-0.260316	0.79462	0.89264	2	E-G	CPSF6 Knock-out
RP11-325L7.2	10.319	-1.05469	0.881172	-1.19691	0.23134	0.411553	2	E-G	CPSF6 Knock-out
AC139530.1	8.0414	0.0988955	0.625945	0.157994	0.874462	0.938378	2	E-G	CPSF6 Knock-out
ABAT	861.971	-0.302942	0.0846094	-3.58047	0.000342971	0.00177622	2	E-G	CPSF6 Knock-out
NUDCD1	4029.62	0.23363	0.061736	3.78434	0.000154117	0.000866381	2	E-G	CPSF6 Knock-out
COL23A1	6.00693	-1.44933	1.11573	-1.299	0.193945	0.363302	2	E-G	CPSF6 Knock-out
COL4A4	106.559	-0.147005	0.197054	-0.746016	0.455658	0.64598	2	E-G	CPSF6 Knock-out
AC009196.1	7.16044	-0.0243589	0.645744	-0.0377222	0.969909	0.985329	2	E-G	CPSF6 Knock-out
ZSCAN5D	10.1593	-0.360248	1.10997	-0.324556	0.745517	0.860887	2	E-G	CPSF6 Knock-out
RP11-512N4.2	4.96146	0.299876	0.896629	0.334448	0.738042	0.855877	2	E-G	CPSF6 Knock-out
CNN2P9	99.8007	-0.134674	0.25112	-0.536293	0.591756	0.755684	2	E-G	CPSF6 Knock-out
FBXL18	1160	0.231542	0.0637406	3.63257	0.000280611	0.0014828	2	E-G	CPSF6 Knock-out
MEST	239.389	0.901869	0.212622	4.24165	2.21886e-05	0.00014939	2	E-G	CPSF6 Knock-out
VLDLR	2061.46	-0.198606	0.0753876	-2.63446	0.00842709	0.0295452	2	E-G	CPSF6 Knock-out
LINC00174	436.83	-0.268429	0.166998	-1.60737	0.107972	0.234745	2	E-G	CPSF6 Knock-out
HCCS	1096.26	0.0229401	0.0949495	0.241603	0.809088	0.900995	2	E-G	CPSF6 Knock-out
RPL6P27	2816.38	0.295958	0.0769585	3.84568	0.00012022	0.000691592	2	E-G	CPSF6 Knock-out
FAM3C2	172.684	0.547057	0.131759	4.15195	3.2965e-05	0.000214098	2	E-G	CPSF6 Knock-out
FBXO34	4655.41	0.216522	0.0575667	3.76124	0.000169073	0.000942956	2	E-G	CPSF6 Knock-out
TCEA3	1095.15	-0.891029	0.109525	-8.1354	4.10569e-16	1.21135e-14	2	E-G	CPSF6 Knock-out
RP3-465N24.6	37.5788	-0.381186	0.434001	-0.878306	0.379778	0.574776	2	E-G	CPSF6 Knock-out
RP11-392O17.1	24.8396	1.15665	0.45923	2.51868	0.0117795	0.0392704	2	E-G	CPSF6 Knock-out
AP5Z1	2799.02	-0.118407	0.0637231	-1.85814	0.0631486	0.15505	2	E-G	CPSF6 Knock-out
ZNF41	1472.5	-0.263333	0.0665465	-3.95712	7.58583e-05	0.000457524	2	E-G	CPSF6 Knock-out
TESK2	624.352	0.283492	0.0960245	2.95229	0.00315427	0.0125774	2	E-G	CPSF6 Knock-out
RNU6-242P	36.9751	-1.20188	0.296565	-4.05266	5.06395e-05	0.000316476	2	E-G	CPSF6 Knock-out
AC073052.1	102.963	0.0902968	0.266285	0.339098	0.734536	0.853788	2	E-G	CPSF6 Knock-out
RNU2-37P	5.8847	-0.626509	0.74657	-0.839184	0.401366	0.596411	2	E-G	CPSF6 Knock-out
RP11-395L14.18	96.6172	-1.11364	0.282108	-3.94757	7.89486e-05	0.000474342	2	E-G	CPSF6 Knock-out
P4HTM	3272.17	-0.126333	0.0663275	-1.90469	0.0568206	0.142514	2	E-G	CPSF6 Knock-out
CTD-2213F21.2	103.623	0.37935	0.245369	1.54604	0.122095	0.257783	2	E-G	CPSF6 Knock-out
IL3RA	523.224	-0.255676	0.111024	-2.3029	0.0212843	0.0641508	2	E-G	CPSF6 Knock-out
SIDT1	1489.22	-0.186054	0.0755079	-2.46404	0.0137382	0.0446179	2	E-G	CPSF6 Knock-out
COLEC11	7.46796	-1.13906	1.3234	-0.860705	0.389401	0.584844	2	E-G	CPSF6 Knock-out
IDI1	5690.58	-0.0802047	0.0764722	-1.04881	0.294266	0.48585	2	E-G	CPSF6 Knock-out
SCD	39699	0.202571	0.0740676	2.73494	0.00623911	0.0227543	2	E-G	CPSF6 Knock-out
FAM35DP	123.104	0.233005	0.174763	1.33326	0.182447	0.347336	2	E-G	CPSF6 Knock-out
RNY1P10	7.57542	0.470724	0.677734	0.694555	0.487334	0.672987	2	E-G	CPSF6 Knock-out
CTD-2105E13.6	9.55354	2.26717	1.12372	2.01755	0.0436381	0.115395	2	E-G	CPSF6 Knock-out
NTRK2	104.616	0.673038	0.217403	3.0958	0.0019628	0.00829839	2	E-G	CPSF6 Knock-out
C12orf74	5.8535	0.26051	1.18029	0.220716	0.825313	0.910892	2	E-G	CPSF6 Knock-out
ZFP62	1807.9	-0.423603	0.0656901	-6.44851	1.12952e-10	1.78784e-09	2	E-G	CPSF6 Knock-out
AC007919.19	16.1117	1.11828	0.578314	1.9337	0.0531504	0.135142	2	E-G	CPSF6 Knock-out
RP11-162A12.2	120.943	0.193795	0.208765	0.928291	0.353257	0.548124	2	E-G	CPSF6 Knock-out
RP11-44F14.2	58.2107	0.976222	0.305733	3.19306	0.00140775	0.00622089	2	E-G	CPSF6 Knock-out
LINC00294	532.19	-0.42721	0.105438	-4.05177	5.08315e-05	0.000317417	2	E-G	CPSF6 Knock-out
RP11-197M22.2	26.5597	-0.449373	0.386217	-1.16353	0.244616	0.427966	2	E-G	CPSF6 Knock-out
MAPK8IP2	44.0782	1.28093	0.379601	3.37441	0.000739744	0.00353724	2	E-G	CPSF6 Knock-out
RP3-391O22.3	13.8844	-0.750615	0.592396	-1.26708	0.205125	0.378381	2	E-G	CPSF6 Knock-out
GVQW2	30.2624	-0.629995	0.438188	-1.43773	0.150512	0.301894	2	E-G	CPSF6 Knock-out
JMJD6	2622.15	0.303627	0.0638857	4.75266	2.00759e-06	1.66185e-05	2	E-G	CPSF6 Knock-out
MKI67P1	9.39688	2.75533	0.974387	2.82775	0.00468757	0.0177683	2	E-G	CPSF6 Knock-out
NOC4L	1373.77	0.354507	0.0831414	4.26391	2.00882e-05	0.00013665	2	E-G	CPSF6 Knock-out
KLK1	216.294	0.330989	0.156449	2.11563	0.0343759	0.0949006	2	E-G	CPSF6 Knock-out
MIR1908	7.51187	-0.861002	0.832668	-1.03403	0.301123	0.493462	2	E-G	CPSF6 Knock-out
KIAA1024	179.901	-0.16249	0.157192	-1.03371	0.301273	0.493619	2	E-G	CPSF6 Knock-out
MRPL51P2	12.5874	-0.17321	0.587998	-0.294575	0.768318	0.875387	2	E-G	CPSF6 Knock-out
ANKRD36BP2	457.694	-0.297456	0.0966873	-3.07648	0.00209461	0.00878557	2	E-G	CPSF6 Knock-out
RP11-514P8.7	47.8556	-0.107833	0.336208	-0.320733	0.748413	0.86288	2	E-G	CPSF6 Knock-out
RP11-514P8.8	1928.29	-0.522513	0.347422	-1.50397	0.132589	0.274498	2	E-G	CPSF6 Knock-out
LINC01296	15.5722	1.04983	0.470084	2.23328	0.0255304	0.0744723	2	E-G	CPSF6 Knock-out
RN7SL172P	69.8109	-0.744459	0.263502	-2.82525	0.0047244	0.0178956	2	E-G	CPSF6 Knock-out
AGBL5-IT1	49.1083	0.226715	0.283362	0.80009	0.423659	0.616766	2	E-G	CPSF6 Knock-out
RNU6-610P	4.71391	1.09788	0.739056	1.48551	0.137408	0.281821	2	E-G	CPSF6 Knock-out
ATF1	3010.1	-0.192377	0.0773459	-2.48723	0.0128742	0.0422503	2	E-G	CPSF6 Knock-out
RP11-433J8.1	40.5677	-0.762194	0.407976	-1.86823	0.0617294	0.152263	2	E-G	CPSF6 Knock-out
RPL26P19	176.772	-0.104921	0.149615	-0.701276	0.483131	0.669329	2	E-G	CPSF6 Knock-out
RP11-582E3.4	15.9087	0.428138	0.684005	0.625928	0.531362	0.710331	2	E-G	CPSF6 Knock-out
RICTOR	10532	-0.226999	0.0433167	-5.24046	1.60179e-07	1.6022e-06	2	E-G	CPSF6 Knock-out
MIS18BP1	10860.4	-0.315908	0.0500838	-6.30758	2.83424e-10	4.23094e-09	2	E-G	CPSF6 Knock-out
EBPL	1578.53	0.146263	0.0839328	1.74262	0.0814003	0.188563	2	E-G	CPSF6 Knock-out
CDH1	208.207	0.823786	0.23589	3.49224	0.000478981	0.00239769	2	E-G	CPSF6 Knock-out
FAM179A	577.58	0.138687	0.135443	1.02395	0.305857	0.498609	2	E-G	CPSF6 Knock-out
COCH	140.688	0.396674	0.19612	2.02261	0.0431137	0.114228	2	E-G	CPSF6 Knock-out
YWHAG	14188.7	0.0660327	0.0689035	0.958336	0.337893	0.532228	2	E-G	CPSF6 Knock-out
RP1-102G20.4	6.6705	-0.517944	0.760851	-0.680743	0.496034	0.681212	2	E-G	CPSF6 Knock-out
AC016734.2	84.1614	0.208291	0.214935	0.96909	0.332501	0.526744	2	E-G	CPSF6 Knock-out
POT1	3125.95	0.115853	0.052636	2.20103	0.0277341	0.0797608	2	E-G	CPSF6 Knock-out
C11orf84	2929.07	0.0218178	0.0706848	0.308663	0.757578	0.868626	2	E-G	CPSF6 Knock-out
SLC19A2	1269.02	0.519099	0.0792658	6.54884	5.79845e-11	9.55098e-10	2	E-G	CPSF6 Knock-out
HERC2P3	851.963	-0.388004	0.0833447	-4.65541	3.2333e-06	2.58561e-05	2	E-G	CPSF6 Knock-out
CNOT2	6018.1	0.1546	0.0438756	3.52361	0.000425714	0.00215571	2	E-G	CPSF6 Knock-out
ANTXR1	3.02616	1.91211	1.85257	1.03214	0.302009	0.494442	2	E-G	CPSF6 Knock-out
RP11-737O24.1	83.5729	0.0260877	0.212791	0.122598	0.902426	0.952657	2	E-G	CPSF6 Knock-out
FGD4	55.243	-0.742759	0.320586	-2.31688	0.0205105	0.0623161	2	E-G	CPSF6 Knock-out
FAM64A	674.727	0.190427	0.0836519	2.27643	0.0228204	0.0678532	2	E-G	CPSF6 Knock-out
FNDC9	353.613	-0.278653	0.184165	-1.51307	0.130263	0.271014	2	E-G	CPSF6 Knock-out
TLR2	157.412	0.513054	0.241887	2.12105	0.0339177	0.0939462	2	E-G	CPSF6 Knock-out
NEURL1B	545.925	-0.734141	0.144389	-5.08448	3.68638e-07	3.46118e-06	2	E-G	CPSF6 Knock-out
VPS33B	1944.97	-0.0520716	0.0607093	-0.857721	0.391047	0.586417	2	E-G	CPSF6 Knock-out
SIDT1-AS1	34.2646	0.26582	0.389461	0.682534	0.494901	0.680301	2	E-G	CPSF6 Knock-out
RP11-77H9.2	301.808	-0.0179196	0.134031	-0.133697	0.893642	0.947886	2	E-G	CPSF6 Knock-out
RP11-572O6.1	78.9073	0.0131644	0.22984	0.0572761	0.954325	0.97895	2	E-G	CPSF6 Knock-out
RP11-206L10.8	140.844	0.0543958	0.194201	0.2801	0.779401	0.882704	2	E-G	CPSF6 Knock-out
RFX8	261.657	-1.73488	0.171378	-10.1231	4.36274e-24	2.51515e-22	2	E-G	CPSF6 Knock-out
ZFHX3	589.885	-0.0932632	0.117311	-0.795011	0.426607	0.619226	2	E-G	CPSF6 Knock-out
RNU6-1285P	5.12991	-0.243135	0.760105	-0.319871	0.749066	0.863321	2	E-G	CPSF6 Knock-out
CDRT4	535.12	-0.527961	0.340361	-1.55118	0.120858	0.255778	2	E-G	CPSF6 Knock-out
RP11-46A10.5	49.2962	0.624669	0.339543	1.83973	0.0658074	0.160256	2	E-G	CPSF6 Knock-out
RP11-317F20.2	26.7105	-0.63746	0.407508	-1.56429	0.117749	0.250759	2	E-G	CPSF6 Knock-out
ITGB5	23.4678	0.621173	0.548281	1.13295	0.257237	0.443194	2	E-G	CPSF6 Knock-out
ZNF836	1126.49	-0.31246	0.0632557	-4.93963	7.82703e-07	6.93535e-06	2	E-G	CPSF6 Knock-out
CCDC159	566.846	0.0612538	0.0886623	0.690866	0.48965	0.675176	2	E-G	CPSF6 Knock-out
RP11-656D10.3	21.3536	-1.16988	0.507461	-2.30537	0.021146	0.0637968	2	E-G	CPSF6 Knock-out
EVI5L	658.729	-0.152078	0.0963236	-1.57883	0.114376	0.245223	2	E-G	CPSF6 Knock-out
RCOR3	3772.78	-0.274165	0.0597183	-4.59097	4.4119e-06	3.42861e-05	2	E-G	CPSF6 Knock-out
DCAF10	3594.28	-0.550959	0.0582643	-9.4562	3.19351e-21	1.52255e-19	2	E-G	CPSF6 Knock-out
HNRNPA3P2	87.5772	-0.0985678	0.237832	-0.414443	0.678549	0.816078	2	E-G	CPSF6 Knock-out
AL049794.1	26.7395	-0.229969	0.454239	-0.506272	0.612666	0.770748	2	E-G	CPSF6 Knock-out
RPL26P35	32.2761	-0.31681	0.421291	-0.751998	0.452052	0.642621	2	E-G	CPSF6 Knock-out
AHSA2	6337.11	-0.450232	0.0751188	-5.9936	2.05243e-09	2.73363e-08	2	E-G	CPSF6 Knock-out
TMEM223	1111.08	0.0725224	0.0790246	0.917719	0.358766	0.554114	2	E-G	CPSF6 Knock-out
CTD-2619J13.13	4.86085	-0.101914	1.36177	-0.0748397	0.940342	0.972202	2	E-G	CPSF6 Knock-out
AAGAB	3480.98	0.206444	0.0763562	2.7037	0.00685731	0.024679	2	E-G	CPSF6 Knock-out
ULK2	2066.33	0.831987	0.0696273	11.9491	6.55932e-33	7.85892e-31	2	E-G	CPSF6 Knock-out
CERS5	3782.12	0.123234	0.0450032	2.73833	0.00617524	0.0225564	2	E-G	CPSF6 Knock-out
UBR5	24591.7	0.2188	0.033345	6.5617	5.31963e-11	8.82559e-10	2	E-G	CPSF6 Knock-out
RP11-379F4.9	6.95727	0.747901	0.828098	0.903155	0.366444	0.562223	2	E-G	CPSF6 Knock-out
GOLGA5P1	99.5643	-0.182035	0.225919	-0.805752	0.420386	0.613622	2	E-G	CPSF6 Knock-out
CERS6	7532.15	-0.313099	0.07373	-4.24657	2.17067e-05	0.000146467	2	E-G	CPSF6 Knock-out
TMEM168	2671.63	-0.172498	0.0641192	-2.69027	0.00713946	0.0255975	2	E-G	CPSF6 Knock-out
ADGRL2	12.2721	0.0791774	0.851804	0.0929526	0.925941	0.965416	2	E-G	CPSF6 Knock-out
MURC	67.785	-0.131197	0.347272	-0.377792	0.705585	0.834771	2	E-G	CPSF6 Knock-out
AC093162.5	474.494	0.494813	0.140992	3.5095	0.000448943	0.00226212	2	E-G	CPSF6 Knock-out
SNHG8	1944.81	0.328778	0.0689275	4.7699	1.84316e-06	1.53775e-05	2	E-G	CPSF6 Knock-out
AC005189.6	6.53789	0.496701	0.965383	0.514512	0.606894	0.766461	2	E-G	CPSF6 Knock-out
LHFPL3-AS2	6.97426	2.14207	1.47181	1.4554	0.145558	0.294116	2	E-G	CPSF6 Knock-out
AC087884.1	29.6591	-0.140578	0.346997	-0.405128	0.685383	0.820795	2	E-G	CPSF6 Knock-out
RP11-235E17.6	99.6561	-0.307112	0.267515	-1.14801	0.250962	0.435717	2	E-G	CPSF6 Knock-out
PUS1	2446.64	0.0770656	0.0706837	1.09029	0.275587	0.464542	2	E-G	CPSF6 Knock-out
TUSC5	46.8329	-0.00768653	0.310823	-0.0247296	0.980271	0.990261	2	E-G	CPSF6 Knock-out
LOXHD1	4.34215	-0.23399	1.68295	-0.139036	0.889422	0.945813	2	E-G	CPSF6 Knock-out
ZG16B	157.906	0.222597	0.20221	1.10082	0.270974	0.459323	2	E-G	CPSF6 Knock-out
FAM91A3P	6.37839	-0.145705	0.719339	-0.202554	0.839484	0.919169	2	E-G	CPSF6 Knock-out
RP5-1136G13.2	108.691	-0.0227058	0.238985	-0.0950093	0.924307	0.964578	2	E-G	CPSF6 Knock-out
RP11-363J17.1	22.6348	0.265731	0.388321	0.684306	0.493782	0.67927	2	E-G	CPSF6 Knock-out
ZC3H11B	54.8561	0.141847	0.263235	0.538862	0.589982	0.754591	2	E-G	CPSF6 Knock-out
CTD-2525P14.5	10.1421	1.80805	1.09588	1.64986	0.0989712	0.219912	2	E-G	CPSF6 Knock-out
ZNHIT2	449.863	0.276973	0.120533	2.2979	0.0215673	0.0648406	2	E-G	CPSF6 Knock-out
RP11-87C7.3	3.61913	-1.90903	1.89606	-1.00684	0.314013	0.507702	2	E-G	CPSF6 Knock-out
RP11-185E8.2	160.857	-0.807575	0.191372	-4.21992	2.44385e-05	0.00016338	2	E-G	CPSF6 Knock-out
METTL21AP1	42.202	-0.323884	0.406696	-0.79638	0.425811	0.618593	2	E-G	CPSF6 Knock-out
NFU1	944.991	-0.0826768	0.130599	-0.63306	0.526694	0.706625	2	E-G	CPSF6 Knock-out
HARS2	1828.03	0.0766113	0.0576483	1.32894	0.183867	0.349195	2	E-G	CPSF6 Knock-out
RP11-248J23.6	26.1374	-1.17093	0.508163	-2.30424	0.021209	0.0639589	2	E-G	CPSF6 Knock-out
RP4-724E16.2	651.532	-0.383289	0.115619	-3.31509	0.000916125	0.0042688	2	E-G	CPSF6 Knock-out
SLC35B3	772.622	0.0100613	0.0957439	0.105085	0.916308	0.960103	2	E-G	CPSF6 Knock-out
ZNF845	1723.32	-0.0710419	0.0674773	-1.05283	0.292421	0.483862	2	E-G	CPSF6 Knock-out
CHMP4C	59.1924	0.302346	0.380034	0.795577	0.426278	0.618891	2	E-G	CPSF6 Knock-out
MTND3P5	4.83032	-1.77514	1.28573	-1.38065	0.167387	0.326839	2	E-G	CPSF6 Knock-out
ZC3H10	1308.89	-0.0956475	0.0665884	-1.4364	0.150889	0.30247	2	E-G	CPSF6 Knock-out
C11orf1	431.344	-0.614422	0.132131	-4.6501	3.31774e-06	2.65006e-05	2	E-G	CPSF6 Knock-out
HPS5	3303.41	0.117394	0.0471578	2.48939	0.0127962	0.0420343	2	E-G	CPSF6 Knock-out
RP11-1046B16.3	95.229	1.00151	0.281662	3.5557	0.000376979	0.00193417	2	E-G	CPSF6 Knock-out
RUNDC3B	121.862	0.102733	0.251639	0.408257	0.683085	0.819089	2	E-G	CPSF6 Knock-out
PRKRA	4276.61	-0.124361	0.0671126	-1.85302	0.0638795	0.156501	2	E-G	CPSF6 Knock-out
ANKRD20A5P	695.088	0.671723	0.151258	4.44092	8.95767e-06	6.56507e-05	2	E-G	CPSF6 Knock-out
AC004951.5	212.185	-0.305351	0.153874	-1.98442	0.047209	0.122765	2	E-G	CPSF6 Knock-out
MRFAP1L1	2140.57	-0.124636	0.0623774	-1.9981	0.0457062	0.119636	2	E-G	CPSF6 Knock-out
RNU2-11P	11.2084	0.424977	0.640852	0.663143	0.507239	0.690612	2	E-G	CPSF6 Knock-out
RPL10	102491	0.0618882	0.0622495	0.994195	0.320128	0.514509	2	E-G	CPSF6 Knock-out
RP11-173G21.1	38.6236	0.229766	0.426497	0.53873	0.590073	0.754612	2	E-G	CPSF6 Knock-out
PTPN2P2	5.07236	-2.2501	1.38383	-1.62599	0.103952	0.228254	2	E-G	CPSF6 Knock-out
MED22	3819.86	0.237672	0.0409759	5.80029	6.62017e-09	8.20288e-08	2	E-G	CPSF6 Knock-out
SNORA37	33.1105	0.140555	0.382632	0.367337	0.713368	0.839488	2	E-G	CPSF6 Knock-out
ATF7IP2	1518.09	-0.0815653	0.0803972	-1.01453	0.310331	0.50366	2	E-G	CPSF6 Knock-out
UBE2L4	14.3851	-0.902302	0.573929	-1.57215	0.115916	0.24781	2	E-G	CPSF6 Knock-out
RP11-266I3.1	5.07397	-0.338832	1.21362	-0.279192	0.780098	0.883094	2	E-G	CPSF6 Knock-out
RN7SL833P	7.57312	-0.188402	0.83831	-0.22474	0.822181	0.908764	2	E-G	CPSF6 Knock-out
SCX	92.8849	0.358635	0.234964	1.52634	0.126925	0.265519	2	E-G	CPSF6 Knock-out
CITED1	8.60536	0.0850079	0.853354	0.0996162	0.920649	0.962455	2	E-G	CPSF6 Knock-out
SNX18	2781.7	0.283339	0.0677331	4.18317	2.87477e-05	0.000189703	2	E-G	CPSF6 Knock-out
ADTRP	1505.56	0.853528	0.0790904	10.7918	3.76316e-27	2.88882e-25	2	E-G	CPSF6 Knock-out
CSK	22235.9	0.0829705	0.0571522	1.45175	0.146572	0.295687	2	E-G	CPSF6 Knock-out
ZNF777	2005.64	0.274208	0.0622523	4.40478	1.05891e-05	7.62884e-05	2	E-G	CPSF6 Knock-out
TET3	6495.35	0.0685727	0.0412774	1.66127	0.0966598	0.21603	2	E-G	CPSF6 Knock-out
AXL	202.552	0.719612	0.26789	2.68623	0.00722644	0.0258454	2	E-G	CPSF6 Knock-out
CTD-3025N20.3	42.4354	-0.243727	0.390532	-0.62409	0.532568	0.711184	2	E-G	CPSF6 Knock-out
WDHD1	6032.9	-0.199749	0.0660814	-3.02277	0.00250469	0.0102787	2	E-G	CPSF6 Knock-out
AC093616.4	1068.15	0.293987	0.0707154	4.15733	3.21988e-05	0.000209615	2	E-G	CPSF6 Knock-out
C1S	138.027	-0.00353826	0.240349	-0.0147213	0.988254	0.994534	2	E-G	CPSF6 Knock-out
ATG16L2	6523.83	-0.463278	0.0731326	-6.33477	2.37703e-10	3.58653e-09	2	E-G	CPSF6 Knock-out
RP5-855D21.2	31.515	0.151416	0.431223	0.351132	0.725489	0.847922	2	E-G	CPSF6 Knock-out
GOLGA3	11537.6	0.0385802	0.0480856	0.802324	0.422365	0.615566	2	E-G	CPSF6 Knock-out
TRO	290.622	-0.206445	0.11386	-1.81314	0.0698099	0.167694	2	E-G	CPSF6 Knock-out
HIST2H2AC	9249.83	0.0117532	0.0734983	0.159911	0.872951	0.937399	2	E-G	CPSF6 Knock-out
SNRPCP3	9.20496	-1.5347	0.837529	-1.83242	0.0668889	0.162316	2	E-G	CPSF6 Knock-out
TFB1M	837.982	-0.0455778	0.0768292	-0.593235	0.553024	0.727173	2	E-G	CPSF6 Knock-out
RN7SL684P	25.5991	-0.792519	0.537156	-1.4754	0.140106	0.285883	2	E-G	CPSF6 Knock-out
TNPO2	7642.94	-0.0193147	0.043486	-0.444158	0.656928	0.801655	2	E-G	CPSF6 Knock-out
WDR49	28.4462	3.31215	0.746858	4.43478	9.21669e-06	6.74056e-05	2	E-G	CPSF6 Knock-out
RP1-7G5.5	10.8486	-0.724711	0.750965	-0.965039	0.334525	0.528766	2	E-G	CPSF6 Knock-out
C17orf80	1955.74	-0.0671682	0.0768611	-0.873891	0.382178	0.577046	2	E-G	CPSF6 Knock-out
C6orf229	13.1973	-0.31261	0.666819	-0.468809	0.639206	0.789317	2	E-G	CPSF6 Knock-out
IGFL4	3.47437	0.472512	1.71684	0.275222	0.783145	0.884944	2	E-G	CPSF6 Knock-out
HTR6	28.6042	1.40974	0.514463	2.74021	0.00613999	0.0224522	2	E-G	CPSF6 Knock-out
BEND5	1512.54	0.568794	0.10769	5.28176	1.27951e-07	1.29678e-06	2	E-G	CPSF6 Knock-out
KB-68A7.1	20.9844	-1.18835	0.478874	-2.48156	0.0130809	0.0428214	2	E-G	CPSF6 Knock-out
SLA	7705.38	0.4418	0.0601756	7.34185	2.10659e-13	4.62561e-12	2	E-G	CPSF6 Knock-out
PANK4	2467	-0.0139826	0.0652149	-0.214407	0.830229	0.913609	2	E-G	CPSF6 Knock-out
NKIRAS1	299.32	0.230836	0.130063	1.7748	0.0759305	0.178514	2	E-G	CPSF6 Knock-out
LINC00536	7.11639	1.15563	1.17083	0.987012	0.323637	0.518063	2	E-G	CPSF6 Knock-out
RP11-262H14.3	40.5439	0.421132	0.461556	0.912418	0.361549	0.55707	2	E-G	CPSF6 Knock-out
YPEL2	2024.49	0.0273567	0.0901043	0.303612	0.761424	0.870768	2	E-G	CPSF6 Knock-out
MPDU1	2758.23	0.138647	0.0607947	2.28057	0.0225738	0.0672432	2	E-G	CPSF6 Knock-out
SOX2	55.5507	3.07709	0.315878	9.7414	2.00776e-22	1.03804e-20	2	E-G	CPSF6 Knock-out
WTIP	109.833	0.291165	0.229848	1.26677	0.205237	0.378537	2	E-G	CPSF6 Knock-out
RP3-510L9.1	43.0647	-0.239913	0.462393	-0.518851	0.603865	0.764399	2	E-G	CPSF6 Knock-out
IGHV7-34-1	7.1956	1.29966	0.803104	1.6183	0.105598	0.230821	2	E-G	CPSF6 Knock-out
MRC2	449.328	0.249792	0.100676	2.48115	0.0130961	0.042866	2	E-G	CPSF6 Knock-out
IGFBPL1	4.62753	1.46581	1.72197	0.851241	0.394635	0.589621	2	E-G	CPSF6 Knock-out
KRBOX4	919.954	-0.387482	0.0866294	-4.47288	7.71748e-06	5.73545e-05	2	E-G	CPSF6 Knock-out
IKZF2	567.564	-0.612128	0.114465	-5.34772	8.90702e-08	9.2738e-07	2	E-G	CPSF6 Knock-out
MIR6859-4	54.8791	-0.327487	0.300601	-1.08944	0.275959	0.465057	2	E-G	CPSF6 Knock-out
AC083899.3	1559.04	0.270516	0.0728665	3.71249	0.000205231	0.00112013	2	E-G	CPSF6 Knock-out
PHLPP2	2380.64	0.166664	0.0670867	2.4843	0.0129805	0.0425433	2	E-G	CPSF6 Knock-out
CYCSP34	17.781	-0.317773	0.446827	-0.711175	0.476976	0.664376	2	E-G	CPSF6 Knock-out
ATR	5510.29	0.269739	0.0622662	4.33202	1.47748e-05	0.000103158	2	E-G	CPSF6 Knock-out
FCER1G	61.0909	-0.0768195	0.252373	-0.304389	0.760832	0.870474	2	E-G	CPSF6 Knock-out
LINC00921	252.996	-0.275626	0.160248	-1.71999	0.0854342	0.196454	2	E-G	CPSF6 Knock-out
CTD-2521M24.4	106.325	-0.710744	0.212538	-3.34407	0.00082558	0.0038983	2	E-G	CPSF6 Knock-out
CTD-2630F21.1	90.3513	-0.769554	0.211929	-3.63118	0.000282125	0.00148908	2	E-G	CPSF6 Knock-out
AKT1	13438.3	0.173539	0.047224	3.67481	0.00023803	0.00127863	2	E-G	CPSF6 Knock-out
L2HGDH	2003.17	0.102669	0.0655334	1.56667	0.117192	0.249987	2	E-G	CPSF6 Knock-out
RP11-514O12.4	18.659	-3.12682	1.56413	-1.99908	0.0455992	0.119384	2	E-G	CPSF6 Knock-out
RPL39	26845.2	0.149111	0.0853643	1.74676	0.0806798	0.187209	2	E-G	CPSF6 Knock-out
NUB1	5430.28	-0.69163	0.0731525	-9.45463	3.24173e-21	1.54287e-19	2	E-G	CPSF6 Knock-out
SHQ1	2085.99	0.254086	0.0590717	4.30131	1.69789e-05	0.000117235	2	E-G	CPSF6 Knock-out
RPS21	23951.9	0.0312651	0.0753228	0.415082	0.678082	0.815872	2	E-G	CPSF6 Knock-out
WDR88	156.2	-0.0973861	0.16231	-0.600002	0.548505	0.723697	2	E-G	CPSF6 Knock-out
ZSWIM8	5914.61	0.28096	0.0494794	5.67832	1.36023e-08	1.6122e-07	2	E-G	CPSF6 Knock-out
FAM105A	2195.78	-0.702385	0.0621395	-11.3034	1.26298e-29	1.17979e-27	2	E-G	CPSF6 Knock-out
RP1-151F17.2	385.234	-0.685576	0.113034	-6.06524	1.31756e-09	1.80278e-08	2	E-G	CPSF6 Knock-out
RP11-514P8.6	478.333	0.176881	0.688231	0.257009	0.797172	0.894113	2	E-G	CPSF6 Knock-out
SPAG9	10176.5	0.161418	0.0444572	3.63085	0.000282491	0.00149016	2	E-G	CPSF6 Knock-out
CTC-457L16.1	334.449	-0.534619	0.136544	-3.91537	9.02647e-05	0.000535272	2	E-G	CPSF6 Knock-out
SCN8A	181.262	0.260541	0.227038	1.14757	0.251147	0.43585	2	E-G	CPSF6 Knock-out
RP11-473I1.9	45.406	-0.416571	0.299938	-1.38886	0.164876	0.323196	2	E-G	CPSF6 Knock-out
BBS12	2264.04	3.00403	0.0993429	30.239	7.28315e-201	6.69006e-197	2	E-G	CPSF6 Knock-out
POLE3	6372.16	-0.0418472	0.0768175	-0.544762	0.585917	0.751367	2	E-G	CPSF6 Knock-out
WDR53	731.495	-0.147996	0.0993505	-1.48963	0.136321	0.279946	2	E-G	CPSF6 Knock-out
FAM78B	52.3798	0.433785	0.255041	1.70084	0.0889724	0.202595	2	E-G	CPSF6 Knock-out
CYP27A1	8.76557	1.07644	1.00051	1.07588	0.281979	0.471854	2	E-G	CPSF6 Knock-out
RP11-359K18.4	13.0891	0.230636	0.61696	0.373826	0.708533	0.836172	2	E-G	CPSF6 Knock-out
AC093642.5	234.382	0.0577795	0.138694	0.416597	0.676973	0.815143	2	E-G	CPSF6 Knock-out
PVRIG2P	35.7499	0.780612	0.622584	1.25383	0.209905	0.384726	2	E-G	CPSF6 Knock-out
MIR3198-2	54.5214	-0.130358	0.206426	-0.6315	0.527714	0.707306	2	E-G	CPSF6 Knock-out
ATP5S	2061.15	-0.460132	0.0487451	-9.43956	3.74354e-21	1.76955e-19	2	E-G	CPSF6 Knock-out
RP11-81A1.4	87.489	0.235802	0.348739	0.676156	0.498941	0.6834	2	E-G	CPSF6 Knock-out
RP11-154D6.1	8.57964	-0.338073	0.928317	-0.364179	0.715725	0.840999	2	E-G	CPSF6 Knock-out
RP13-941N14.1	83.6207	-0.203729	0.276611	-0.736518	0.461415	0.650761	2	E-G	CPSF6 Knock-out
CHAD	69.339	-0.55201	0.228934	-2.41122	0.0158994	0.0505235	2	E-G	CPSF6 Knock-out
G2E3	4718.61	-0.0527451	0.0538784	-0.978966	0.327597	0.522027	2	E-G	CPSF6 Knock-out
RIPK1	3737.38	-0.0833217	0.0594298	-1.40202	0.160909	0.317278	2	E-G	CPSF6 Knock-out
SNORA71C	69.5173	0.112597	0.287797	0.391238	0.695621	0.827902	2	E-G	CPSF6 Knock-out
ARRDC3-AS1	90.2813	-0.301964	0.233451	-1.29348	0.195845	0.36599	2	E-G	CPSF6 Knock-out
HCRTR1	37.499	0.0952075	0.329272	0.289146	0.77247	0.878247	2	E-G	CPSF6 Knock-out
SOCS3	8194.22	2.07254	0.0912777	22.7059	3.91802e-114	1.07969e-110	2	E-G	CPSF6 Knock-out
FAM131A	626.237	0.481236	0.097776	4.92182	8.5743e-07	7.54654e-06	2	E-G	CPSF6 Knock-out
HTRA3	6.34549	3.30408	1.39576	2.36722	0.0179223	0.0558187	2	E-G	CPSF6 Knock-out
NMRK1	1778.56	-0.296621	0.067628	-4.38606	1.1542e-05	8.25068e-05	2	E-G	CPSF6 Knock-out
RP11-127B20.2	65.6679	-0.59055	0.298214	-1.98029	0.0476709	0.123744	2	E-G	CPSF6 Knock-out
SMAD2	15753	-0.310293	0.0371384	-8.35504	6.5409e-17	2.11063e-15	2	E-G	CPSF6 Knock-out
GSDMD	4135.09	0.156953	0.0546362	2.8727	0.0040698	0.0157031	2	E-G	CPSF6 Knock-out
LINC00265	391.196	-0.436063	0.111881	-3.89756	9.71656e-05	0.000571402	2	E-G	CPSF6 Knock-out
SSH3	1538.42	0.00433822	0.103405	0.0419537	0.966536	0.983851	2	E-G	CPSF6 Knock-out
RP11-503E24.2	156.26	0.0321395	0.219496	0.146424	0.883587	0.943338	2	E-G	CPSF6 Knock-out
LPP	10132.1	-0.227144	0.0568544	-3.99518	6.46445e-05	0.000394466	2	E-G	CPSF6 Knock-out
TMEM249	32.3638	-0.125568	0.46244	-0.271533	0.785981	0.88655	2	E-G	CPSF6 Knock-out
GJA9	32.2381	0.052543	0.432904	0.121373	0.903395	0.953169	2	E-G	CPSF6 Knock-out
DDX26B	5647.31	-0.0526027	0.0504455	-1.04276	0.297058	0.489135	2	E-G	CPSF6 Knock-out
TMEM204	1305.53	-0.0806003	0.106047	-0.760044	0.447228	0.638069	2	E-G	CPSF6 Knock-out
UQCC2	1603.96	-0.164438	0.0599059	-2.74494	0.00605226	0.0221696	2	E-G	CPSF6 Knock-out
CYP4V2	1878.34	-0.963923	0.0664173	-14.5131	1.00035e-47	2.57632e-45	2	E-G	CPSF6 Knock-out
SETBP1	887.495	1.04629	0.0901031	11.6121	3.57725e-31	3.71993e-29	2	E-G	CPSF6 Knock-out
RBSN	2691.93	-0.190949	0.058235	-3.27894	0.00104197	0.00477921	2	E-G	CPSF6 Knock-out
SRC	378.116	0.56724	0.1358	4.17702	2.95351e-05	0.000194202	2	E-G	CPSF6 Knock-out
SOSTDC1	4.79387	-3.54706	1.64937	-2.15055	0.0315114	0.0885258	2	E-G	CPSF6 Knock-out
CH507-9B2.3	3515.73	-0.149401	0.0588687	-2.53786	0.0111532	0.0374587	2	E-G	CPSF6 Knock-out
TSR1	5977.88	0.374745	0.0598723	6.25907	3.87274e-10	5.6827e-09	2	E-G	CPSF6 Knock-out
CYCSP4	6.58049	-0.25004	0.895782	-0.279131	0.780144	0.88311	2	E-G	CPSF6 Knock-out
RN7SL3	5656.37	0.557241	0.261878	2.12786	0.0333486	0.0927895	2	E-G	CPSF6 Knock-out
CTB-31O20.2	482.803	0.288618	0.0932672	3.09453	0.00197126	0.00833158	2	E-G	CPSF6 Knock-out
PIGZ	213.85	-0.375047	0.17744	-2.11365	0.0345449	0.0952715	2	E-G	CPSF6 Knock-out
RP11-56B16.1	68.8223	-0.035599	0.316455	-0.112493	0.910432	0.957337	2	E-G	CPSF6 Knock-out
KIAA0430	9299.01	-0.0203076	0.0401446	-0.505862	0.612954	0.770959	2	E-G	CPSF6 Knock-out
RP1-30M3.6	80.2918	-0.306931	0.267158	-1.14887	0.250608	0.435381	2	E-G	CPSF6 Knock-out
ATG2B	5197.9	0.206323	0.0520032	3.96751	7.26263e-05	0.000439377	2	E-G	CPSF6 Knock-out
ACKR3	89.0899	-0.948599	0.246073	-3.85495	0.000115751	0.000669017	2	E-G	CPSF6 Knock-out
RP4-802A10.1	6.20592	1.43116	1.02247	1.3997	0.161603	0.318274	2	E-G	CPSF6 Knock-out
DAPP1	4598.02	0.475017	0.070047	6.78141	1.19008e-11	2.12541e-10	2	E-G	CPSF6 Knock-out
LINC01058	25.3991	-1.57295	0.497339	-3.16273	0.00156297	0.00681285	2	E-G	CPSF6 Knock-out
CTD-2619J13.19	56.3641	0.867622	0.2824	3.07232	0.00212405	0.00889282	2	E-G	CPSF6 Knock-out
CTD-2017D11.2	261.649	-0.00386073	0.170624	-0.0226272	0.981948	0.991298	2	E-G	CPSF6 Knock-out
ATP6V1E2	368.775	-0.579032	0.123542	-4.68692	2.77347e-06	2.24724e-05	2	E-G	CPSF6 Knock-out
CTA-29F11.1	107.504	0.814355	0.214147	3.80278	0.000143079	0.000810899	2	E-G	CPSF6 Knock-out
HOXB3	580.018	0.0219854	0.128556	0.171018	0.864209	0.932729	2	E-G	CPSF6 Knock-out
DAPK1	392.615	0.473803	0.121762	3.89123	9.97394e-05	0.000584542	2	E-G	CPSF6 Knock-out
HOXB6	5.30939	1.84098	1.05829	1.73958	0.0819335	0.189639	2	E-G	CPSF6 Knock-out
HOXB4	365.47	-0.0387357	0.168077	-0.230464	0.817731	0.906007	2	E-G	CPSF6 Knock-out
CTD-2566J3.2	8.00878	-0.514878	0.770178	-0.668517	0.503803	0.687599	2	E-G	CPSF6 Knock-out
MOCS3	1021.69	0.0977775	0.0804438	1.21548	0.224185	0.403202	2	E-G	CPSF6 Knock-out
CTC-492K19.4	15.831	0.170986	0.628054	0.272248	0.785432	0.886147	2	E-G	CPSF6 Knock-out
ECT2	6362.86	0.131177	0.0569869	2.30187	0.0213424	0.0642988	2	E-G	CPSF6 Knock-out
LGALS9C	66.0464	-2.87504	0.56206	-5.11518	3.13442e-07	2.97846e-06	2	E-G	CPSF6 Knock-out
HK3	3.84272	1.05736	1.79967	0.587529	0.556849	0.729919	2	E-G	CPSF6 Knock-out
ANKK1	22.4813	-0.240775	0.53645	-0.448831	0.653554	0.799113	2	E-G	CPSF6 Knock-out
AP001437.1	18.1538	-0.141246	0.555574	-0.254234	0.799315	0.89525	2	E-G	CPSF6 Knock-out
IL23R	361.365	1.50175	0.170535	8.80611	1.29562e-18	4.9657e-17	2	E-G	CPSF6 Knock-out
NBEA	123.366	-0.142472	0.251702	-0.566035	0.57137	0.741564	2	E-G	CPSF6 Knock-out
CNGA1	31.1006	1.61589	0.468183	3.45141	0.00055766	0.00274713	2	E-G	CPSF6 Knock-out
RN7SKP287	27.2184	-0.665678	0.49328	-1.34949	0.177179	0.340128	2	E-G	CPSF6 Knock-out
RP11-355N15.1	53.5855	1.1711	0.381105	3.0729	0.00211993	0.00887689	2	E-G	CPSF6 Knock-out
GHET1	32.5889	0.876841	0.411655	2.13004	0.0331683	0.0923623	2	E-G	CPSF6 Knock-out
CTA-989H11.1	44.7286	0.434781	0.397336	1.09424	0.27385	0.462747	2	E-G	CPSF6 Knock-out
ABR	10792.3	0.115221	0.0415824	2.77091	0.00558993	0.0207157	2	E-G	CPSF6 Knock-out
PDE6C	37.9106	-0.476547	0.384151	-1.24052	0.214783	0.39105	2	E-G	CPSF6 Knock-out
CLDN4	13.6207	-0.470573	0.634172	-0.742027	0.458071	0.647636	2	E-G	CPSF6 Knock-out
FP236383.8	10781.7	0.20896	0.136066	1.53573	0.124605	0.261717	2	E-G	CPSF6 Knock-out
TBC1D2B	13577.6	0.100158	0.038997	2.56835	0.0102184	0.0347899	2	E-G	CPSF6 Knock-out
RP3-470B24.5	8.03673	2.13853	1.15207	1.85625	0.0634178	0.155625	2	E-G	CPSF6 Knock-out
MED12L	529.236	0.808184	0.100157	8.06916	7.07852e-16	2.02347e-14	2	E-G	CPSF6 Knock-out
RP11-284F21.10	408.591	-0.0122936	0.108811	-0.112982	0.910045	0.957107	2	E-G	CPSF6 Knock-out
C11orf45	19.0569	-0.226201	0.412581	-0.548259	0.583514	0.749785	2	E-G	CPSF6 Knock-out
AC010148.1	3.75408	-0.154208	3.00879	-0.0512524	0.959124	0.980406	2	E-G	CPSF6 Knock-out
COMMD9	1192.85	0.0410173	0.0744385	0.551023	0.581618	0.748396	2	E-G	CPSF6 Knock-out
PUS10	1220.04	-0.0123372	0.0777273	-0.158724	0.873886	0.93814	2	E-G	CPSF6 Knock-out
TAMM41	1466.49	-0.142275	0.0723561	-1.96632	0.0492619	0.127146	2	E-G	CPSF6 Knock-out
CAMK2N1	24.7582	0.186046	0.419321	0.443684	0.657271	0.80186	2	E-G	CPSF6 Knock-out
AC110299.5	6.05086	2.02117	1.09435	1.84691	0.0647607	0.158231	2	E-G	CPSF6 Knock-out
TPH1	62.7052	-0.555211	0.251232	-2.20995	0.0271083	0.078247	2	E-G	CPSF6 Knock-out
MCM5	23824.7	0.172083	0.0467979	3.67715	0.000235857	0.00126894	2	E-G	CPSF6 Knock-out
RP11-317N8.3	11.4902	0.481492	0.641712	0.750325	0.453059	0.643508	2	E-G	CPSF6 Knock-out
OXR1	3548.17	0.0639665	0.0682079	0.937818	0.348338	0.542816	2	E-G	CPSF6 Knock-out
RP11-554J4.1	42.4832	0.182248	0.286404	0.636332	0.52456	0.70493	2	E-G	CPSF6 Knock-out
ALOX5AP	6456.78	0.18983	0.0532165	3.56714	0.000360902	0.00185756	2	E-G	CPSF6 Knock-out
RP4-751H13.7	94.0116	-0.0617358	0.348037	-0.177383	0.859208	0.930318	2	E-G	CPSF6 Knock-out
COX7A2P1	18.7332	-0.35214	0.491648	-0.716243	0.473841	0.661716	2	E-G	CPSF6 Knock-out
TMEM74B	161.652	0.185034	0.264584	0.69934	0.48434	0.670235	2	E-G	CPSF6 Knock-out
PARD3	160.364	0.328563	0.256685	1.28002	0.200537	0.372411	2	E-G	CPSF6 Knock-out
EP400NL	2254.26	-0.415464	0.0663356	-6.26306	3.77504e-10	5.54524e-09	2	E-G	CPSF6 Knock-out
AC068134.10	68.7507	0.17465	0.350764	0.497913	0.618546	0.774774	2	E-G	CPSF6 Knock-out
DEFB109P3	5.816	-0.159446	0.797662	-0.199891	0.841566	0.920352	2	E-G	CPSF6 Knock-out
RP11-307C12.11	34.3447	0.462024	0.434191	1.0641	0.287282	0.477942	2	E-G	CPSF6 Knock-out
RP11-211G3.2	274.738	1.13859	0.130918	8.69692	3.41028e-18	1.24725e-16	2	E-G	CPSF6 Knock-out
MIR499A	24.478	-0.898367	0.388593	-2.31184	0.0207863	0.0629251	2	E-G	CPSF6 Knock-out
RP11-304C12.5	6.6937	-1.99065	1.05168	-1.89283	0.058381	0.145496	2	E-G	CPSF6 Knock-out
ZNF587B	2692.34	0.00579092	0.057123	0.101376	0.919252	0.961608	2	E-G	CPSF6 Knock-out
RP11-135J2.3	30.7346	0.336438	0.420917	0.799297	0.424118	0.617109	2	E-G	CPSF6 Knock-out
DPYSL2	9135.26	-0.00914571	0.0556889	-0.164229	0.869551	0.935586	2	E-G	CPSF6 Knock-out
RP11-440L14.4	91.4306	-0.186776	0.216027	-0.864594	0.387262	0.582489	2	E-G	CPSF6 Knock-out
CSRNP2	1701.84	-0.0185494	0.0634633	-0.292285	0.770069	0.876566	2	E-G	CPSF6 Knock-out
THAP1	1134.2	-0.314957	0.100586	-3.13122	0.00174081	0.00748501	2	E-G	CPSF6 Knock-out
RP11-360N9.3	66.1276	-0.215086	0.290109	-0.741398	0.458452	0.647863	2	E-G	CPSF6 Knock-out
RP11-486L19.2	7.36719	-2.50644	3.56254	-0.703556	0.481709	0.668349	2	E-G	CPSF6 Knock-out
ISYNA1	1540.06	-0.0445052	0.090561	-0.491439	0.623116	0.778104	2	E-G	CPSF6 Knock-out
ATP1B2	31.0164	0.733445	0.443768	1.65277	0.0983782	0.218965	2	E-G	CPSF6 Knock-out
RP11-128P10.1	12.2998	-0.645905	0.58603	-1.10217	0.270387	0.458555	2	E-G	CPSF6 Knock-out
ZNF773	660.003	-0.259638	0.0990003	-2.6226	0.00872626	0.0304317	2	E-G	CPSF6 Knock-out
SENP3-EIF4A1	1361.56	-2.45813	0.758881	-3.23915	0.00119887	0.00539914	2	E-G	CPSF6 Knock-out
CH507-338C24.1	92.0032	-0.164244	0.183537	-0.894883	0.37085	0.566428	2	E-G	CPSF6 Knock-out
RP11-666O2.2	17.2701	0.976885	0.488557	1.99953	0.0455509	0.119309	2	E-G	CPSF6 Knock-out
NIFK-AS1	680.918	-0.246171	0.087581	-2.81078	0.00494212	0.0185976	2	E-G	CPSF6 Knock-out
AC010894.5	34.4913	-0.889041	0.330784	-2.68768	0.00719503	0.0257632	2	E-G	CPSF6 Knock-out
RP11-1C8.7	4.10055	4.17542	1.88732	2.21236	0.0269421	0.0778683	2	E-G	CPSF6 Knock-out
AURKC	28.8145	0.080321	0.438553	0.18315	0.85468	0.927985	2	E-G	CPSF6 Knock-out
RP4-814D15.2	82.6726	0.218112	0.310695	0.702013	0.482671	0.669067	2	E-G	CPSF6 Knock-out
DOCK7	1809.93	0.417284	0.0750102	5.56303	2.65127e-08	2.99852e-07	2	E-G	CPSF6 Knock-out
CTC-529I10.2	130.578	0.040568	0.218105	0.186002	0.852443	0.926806	2	E-G	CPSF6 Knock-out
TMEM41A	2209.42	0.0950057	0.0560457	1.69515	0.0900474	0.204638	2	E-G	CPSF6 Knock-out
RPN2	11653.8	0.229291	0.0559706	4.09663	4.19208e-05	0.000266854	2	E-G	CPSF6 Knock-out
GADD45B	1558.47	1.01424	0.0829345	12.2294	2.16592e-34	2.75052e-32	2	E-G	CPSF6 Knock-out
MTUS2	49.2678	1.30574	0.268712	4.85927	1.17818e-06	1.01238e-05	2	E-G	CPSF6 Knock-out
CD8BP	13.5842	-0.81347	0.643135	-1.26485	0.205925	0.379439	2	E-G	CPSF6 Knock-out
LA16c-17H1.3	5.46925	0.124575	0.680596	0.183039	0.854768	0.927985	2	E-G	CPSF6 Knock-out
STAT1	118702	-0.407248	0.0801134	-5.08339	3.70757e-07	3.47634e-06	2	E-G	CPSF6 Knock-out
USP30	695.582	-0.2807	0.0875731	-3.20532	0.00134913	0.00599063	2	E-G	CPSF6 Knock-out
RP11-23P13.6	380.113	0.167275	0.155772	1.07384	0.282893	0.472954	2	E-G	CPSF6 Knock-out
STAC	3.86416	-0.225365	1.49381	-0.150866	0.880082	0.941768	2	E-G	CPSF6 Knock-out
RNU6-323P	6.95789	-0.488243	0.733649	-0.6655	0.505731	0.689209	2	E-G	CPSF6 Knock-out
ELMOD2	1194.76	-0.971698	0.0727924	-13.3489	1.20208e-40	2.22321e-38	2	E-G	CPSF6 Knock-out
CTD-2020K17.4	91.0299	-0.698998	0.313321	-2.23093	0.0256856	0.0748222	2	E-G	CPSF6 Knock-out
C6orf3	163.738	0.290769	0.191303	1.51994	0.128527	0.268137	2	E-G	CPSF6 Knock-out
DBN1	1358.13	0.585873	0.114698	5.10798	3.25626e-07	3.08148e-06	2	E-G	CPSF6 Knock-out
RNU5E-10P	6.15055	0.472704	0.955806	0.49456	0.62091	0.776617	2	E-G	CPSF6 Knock-out
RPS5P3	4.55235	1.09543	1.51365	0.723702	0.469248	0.657602	2	E-G	CPSF6 Knock-out
RP11-524O1.4	30.0466	-0.0549248	0.375156	-0.146405	0.883601	0.943338	2	E-G	CPSF6 Knock-out
RP11-715F3.1	7.57411	-0.260891	0.739109	-0.35298	0.724103	0.847021	2	E-G	CPSF6 Knock-out
HMGN2P35	24.4548	0.291939	0.419076	0.696625	0.486037	0.671701	2	E-G	CPSF6 Knock-out
TMEM201	2943.15	0.233819	0.0670331	3.48811	0.00048645	0.00243198	2	E-G	CPSF6 Knock-out
ECSCR	101.61	0.901392	0.220021	4.09684	4.18826e-05	0.000266673	2	E-G	CPSF6 Knock-out
GNPDA1	3248.59	0.509909	0.0798368	6.38689	1.69292e-10	2.6077e-09	2	E-G	CPSF6 Knock-out
NDUFB6	1454.23	0.358328	0.0802547	4.46489	8.01097e-06	5.93596e-05	2	E-G	CPSF6 Knock-out
MBNL2	2694.52	0.0870341	0.0827378	1.05193	0.292833	0.484368	2	E-G	CPSF6 Knock-out
SLC46A1	1210.57	0.326575	0.13658	2.39108	0.016799	0.052888	2	E-G	CPSF6 Knock-out
CEPT1	3757.15	-0.232638	0.049827	-4.66891	3.02808e-06	2.43563e-05	2	E-G	CPSF6 Knock-out
ARL4C	26464.4	-1.08593	0.0807293	-13.4515	3.01762e-41	5.77476e-39	2	E-G	CPSF6 Knock-out
RALGAPA1P	216.482	0.0082819	0.179045	0.0462558	0.963106	0.981892	2	E-G	CPSF6 Knock-out
RP11-319G9.3	72.802	0.612909	0.329854	1.85812	0.0631519	0.15505	2	E-G	CPSF6 Knock-out
RNA5SP282	7.93257	-0.104153	0.680684	-0.153013	0.878388	0.94065	2	E-G	CPSF6 Knock-out
RP1-152L7.5	146.221	0.100154	0.208186	0.481078	0.630461	0.783159	2	E-G	CPSF6 Knock-out
FABP2	14.6499	-0.401018	0.722808	-0.554805	0.579028	0.746737	2	E-G	CPSF6 Knock-out
CD27-AS1	798.597	-0.394339	0.0868553	-4.54018	5.62051e-06	4.28805e-05	2	E-G	CPSF6 Knock-out
CA5BP1	703.423	0.176109	0.0829144	2.12399	0.0336712	0.09347	2	E-G	CPSF6 Knock-out
RAB32	33.692	-0.475905	0.497795	-0.956028	0.339058	0.533588	2	E-G	CPSF6 Knock-out
P2RX2	62.623	-0.046513	0.318724	-0.145935	0.883973	0.94355	2	E-G	CPSF6 Knock-out
RP11-386G11.5	127.15	0.260385	0.289996	0.897892	0.369243	0.564738	2	E-G	CPSF6 Knock-out
FNTB	1079.62	0.197778	0.199101	0.993357	0.320536	0.514924	2	E-G	CPSF6 Knock-out
PLA1A	5.08203	-1.947	1.39689	-1.39381	0.163376	0.320849	2	E-G	CPSF6 Knock-out
TRBJ1-6	118.971	-0.571804	0.160521	-3.56217	0.000367803	0.00189061	2	E-G	CPSF6 Knock-out
COX11	2513.04	-0.0548902	0.0635819	-0.863298	0.387973	0.583272	2	E-G	CPSF6 Knock-out
LINC00667	1425.29	-0.448145	0.131398	-3.4106	0.000648193	0.00314145	2	E-G	CPSF6 Knock-out
HYAL1	113.559	-0.376648	0.226053	-1.66619	0.0956759	0.214353	2	E-G	CPSF6 Knock-out
AGK	4676.79	-0.25629	0.0413196	-6.20263	5.55277e-10	7.97799e-09	2	E-G	CPSF6 Knock-out
ZBTB6	2132.94	-0.0299735	0.0745377	-0.402126	0.687591	0.82243	2	E-G	CPSF6 Knock-out
CCDC141	1557.02	-0.306978	0.11842	-2.59228	0.00953417	0.0328179	2	E-G	CPSF6 Knock-out
PPIL1	2201.45	0.206709	0.0854986	2.41768	0.0156196	0.0497836	2	E-G	CPSF6 Knock-out
EXOC5P1	10.3937	0.294419	0.622	0.473343	0.635968	0.786915	2	E-G	CPSF6 Knock-out
RP11-536C10.12	6.82623	-0.617899	0.691601	-0.893433	0.371625	0.56711	2	E-G	CPSF6 Knock-out
AC010149.4	22.4028	-0.208337	0.418013	-0.498398	0.618204	0.774638	2	E-G	CPSF6 Knock-out
SETP9	93.8801	0.386429	0.304141	1.27056	0.203886	0.376826	2	E-G	CPSF6 Knock-out
AC145212.4	144.31	0.249467	0.183036	1.36294	0.172902	0.334459	2	E-G	CPSF6 Knock-out
PGPEP1L	7.23279	1.09518	1.08854	1.0061	0.314368	0.508125	2	E-G	CPSF6 Knock-out
AC145212.2	28.5165	3.49437	1.17826	2.96571	0.00301985	0.0121062	2	E-G	CPSF6 Knock-out
CTD-2184C24.2	7.1927	0.0439647	1.01597	0.0432736	0.965483	0.98318	2	E-G	CPSF6 Knock-out
RP11-348P10.2	81.3848	-0.585779	0.304011	-1.92684	0.054	0.136878	2	E-G	CPSF6 Knock-out
RP11-434D12.1	51.9783	0.442067	0.274751	1.60897	0.107622	0.234223	2	E-G	CPSF6 Knock-out
MROH6	315.973	-0.143141	0.15528	-0.921825	0.35662	0.551735	2	E-G	CPSF6 Knock-out
CBS	940.677	0.157306	0.0989455	1.58982	0.111875	0.241024	2	E-G	CPSF6 Knock-out
ZDHHC15	93.3351	-0.199987	0.263395	-0.759265	0.447694	0.638435	2	E-G	CPSF6 Knock-out
LYPLAL1	828.046	0.0981314	0.11536	0.850657	0.39496	0.589978	2	E-G	CPSF6 Knock-out
C4orf33	777.113	-0.344739	0.0873301	-3.94755	7.89567e-05	0.000474342	2	E-G	CPSF6 Knock-out
TIMM8B	598.583	0.168287	0.0869539	1.93536	0.0529466	0.134723	2	E-G	CPSF6 Knock-out
KIT	38.8193	0.0148631	0.486527	0.0305495	0.975629	0.988112	2	E-G	CPSF6 Knock-out
AC092574.2	21.9858	-0.00331031	0.419916	-0.00788325	0.99371	0.996889	2	E-G	CPSF6 Knock-out
CCNF	12153.6	0.164111	0.0520282	3.15427	0.001609	0.00698805	2	E-G	CPSF6 Knock-out
RNU6-101P	6.61203	-0.0540135	0.623824	-0.0865846	0.931002	0.967844	2	E-G	CPSF6 Knock-out
RP11-363J20.1	12.2733	0.833695	0.678165	1.22934	0.218945	0.396417	2	E-G	CPSF6 Knock-out
CHST14	1448.37	-0.0564584	0.0899388	-0.627742	0.530173	0.709452	2	E-G	CPSF6 Knock-out
SMARCAL1	2641.94	0.0754558	0.0699928	1.07805	0.281011	0.470978	2	E-G	CPSF6 Knock-out
BOLA1	676.127	0.0770181	0.0944378	0.815543	0.414762	0.608475	2	E-G	CPSF6 Knock-out
CTC-471J1.11	50.6982	0.276615	0.328951	0.840902	0.400403	0.595369	2	E-G	CPSF6 Knock-out
RNU1-103P	11.8234	-0.63876	0.627325	-1.01823	0.30857	0.501696	2	E-G	CPSF6 Knock-out
EIF4H	30675	0.275837	0.0616323	4.47552	7.62251e-06	5.67349e-05	2	E-G	CPSF6 Knock-out
RP11-423C15.3	13.2893	0.0969689	0.630554	0.153784	0.87778	0.940291	2	E-G	CPSF6 Knock-out
MEFV	8.21166	-0.658183	1.06987	-0.615199	0.538423	0.715475	2	E-G	CPSF6 Knock-out
LEXM	18.549	0.32481	0.47295	0.686774	0.492225	0.677873	2	E-G	CPSF6 Knock-out
PPP1R36	12.0745	0.394731	0.862845	0.457476	0.647329	0.79455	2	E-G	CPSF6 Knock-out
TMLHE	965.546	-0.145749	0.0936167	-1.55687	0.1195	0.25343	2	E-G	CPSF6 Knock-out
OTUD6B	1180.84	-0.798024	0.0954854	-8.35755	6.40325e-17	2.06863e-15	2	E-G	CPSF6 Knock-out
PARP2	1609.15	0.216861	0.0579764	3.7405	0.000183655	0.00101443	2	E-G	CPSF6 Knock-out
RP11-506K6.4	8.78108	-1.54968	1.14056	-1.3587	0.174241	0.336243	2	E-G	CPSF6 Knock-out
AC013429.5	18.9432	0.236276	0.558684	0.422915	0.672357	0.812104	2	E-G	CPSF6 Knock-out
RP11-1C8.5	17.9564	-0.249429	0.658177	-0.378969	0.704711	0.834252	2	E-G	CPSF6 Knock-out
AB019441.29	40.0321	-0.508259	0.275699	-1.84353	0.0652522	0.159213	2	E-G	CPSF6 Knock-out
CTD-2162K18.3	53.0424	0.695796	0.31134	2.23484	0.0254279	0.0742334	2	E-G	CPSF6 Knock-out
SEPT7P3	4.86764	-0.647891	1.12621	-0.575284	0.565099	0.73667	2	E-G	CPSF6 Knock-out
C9orf173-AS1	87.404	0.0683462	0.227429	0.300516	0.763784	0.872692	2	E-G	CPSF6 Knock-out
RP11-344N10.5	251.51	-0.994628	0.170426	-5.83612	5.34309e-09	6.70489e-08	2	E-G	CPSF6 Knock-out
RMND5B	3094.31	-0.0657079	0.0647402	-1.01495	0.310131	0.503522	2	E-G	CPSF6 Knock-out
POLG2	1140.9	-0.309517	0.0908185	-3.40808	0.00065421	0.00316332	2	E-G	CPSF6 Knock-out
AC083822.2	11.7871	0.993279	0.504058	1.97056	0.0487737	0.126132	2	E-G	CPSF6 Knock-out
CAMKV	5.30199	2.99636	2.66863	1.12281	0.261519	0.447911	2	E-G	CPSF6 Knock-out
AMD1	10792.3	-0.306807	0.0692473	-4.43059	9.39754e-06	6.8619e-05	2	E-G	CPSF6 Knock-out
LMCD1	209.086	0.621481	0.182575	3.40399	0.000664096	0.00320893	2	E-G	CPSF6 Knock-out
TRDV1	96.7134	0.27052	0.232017	1.16595	0.243636	0.426971	2	E-G	CPSF6 Knock-out
ABCA13	21.3968	-2.91446	2.02078	-1.44225	0.149233	0.300023	2	E-G	CPSF6 Knock-out
USP27X-AS1	34.1108	0.0435563	0.460948	0.094493	0.924718	0.96464	2	E-G	CPSF6 Knock-out
EFR3B	286.16	0.682715	0.1501	4.5484	5.40561e-06	4.1367e-05	2	E-G	CPSF6 Knock-out
JMJD4	1727.76	0.0358736	0.0527316	0.680306	0.496311	0.681321	2	E-G	CPSF6 Knock-out
GGT1	1591.72	0.140715	0.0651777	2.15895	0.0308544	0.0869915	2	E-G	CPSF6 Knock-out
RTN3P1	4.9567	0.364872	0.928177	0.393106	0.694242	0.826866	2	E-G	CPSF6 Knock-out
ORMDL2	1460.9	0.160123	0.0735512	2.17702	0.029479	0.0838167	2	E-G	CPSF6 Knock-out
MIR569	8.13785	-1.27439	0.678421	-1.87847	0.0603176	0.149535	2	E-G	CPSF6 Knock-out
CTB-50L17.16	17.1204	-0.0598953	0.743258	-0.0805847	0.935772	0.970168	2	E-G	CPSF6 Knock-out
DOCK5	90.7037	-0.68927	0.250043	-2.7566	0.00584049	0.0215198	2	E-G	CPSF6 Knock-out
ZNF333	672.648	-0.368755	0.0995272	-3.70507	0.000211336	0.00115072	2	E-G	CPSF6 Knock-out
TRAV13-2	330.164	0.0849649	0.1423	0.597083	0.550452	0.72512	2	E-G	CPSF6 Knock-out
PLAC8	5095.1	-0.700278	0.0686041	-10.2075	1.83483e-24	1.09918e-22	2	E-G	CPSF6 Knock-out
CACTIN	2451.55	0.136407	0.0652679	2.08996	0.0366216	0.0999288	2	E-G	CPSF6 Knock-out
RP11-442N24__B.1	11.9537	1.20239	0.913948	1.3156	0.188307	0.355301	2	E-G	CPSF6 Knock-out
RPL12P11	18.7563	0.0867104	0.452335	0.191695	0.847981	0.924287	2	E-G	CPSF6 Knock-out
CHN2	50.6567	-1.37051	0.295502	-4.63791	3.51945e-06	2.79255e-05	2	E-G	CPSF6 Knock-out
COX7A1	63.6626	-0.614995	0.285789	-2.15192	0.0314036	0.0883044	2	E-G	CPSF6 Knock-out
CCBL1	882.875	0.00543828	0.08264	0.0658068	0.947532	0.975909	2	E-G	CPSF6 Knock-out
NYNRIN	45.8725	0.795694	0.400001	1.98923	0.046676	0.121643	2	E-G	CPSF6 Knock-out
KPNA5	1524.6	0.132277	0.067173	1.9692	0.0489304	0.126459	2	E-G	CPSF6 Knock-out
MAVS	19530.2	0.091391	0.028346	3.22412	0.00126359	0.00566005	2	E-G	CPSF6 Knock-out
ASB8	2468.1	-0.0953221	0.0700138	-1.36148	0.173363	0.334972	2	E-G	CPSF6 Knock-out
LLGL1	3158.43	0.213382	0.0732181	2.91433	0.00356448	0.0139824	2	E-G	CPSF6 Knock-out
RP11-351I21.11	20.4804	-0.232885	0.414045	-0.562464	0.5738	0.743081	2	E-G	CPSF6 Knock-out
G6PD	4454.27	0.506184	0.0650726	7.77876	7.32375e-15	1.86525e-13	2	E-G	CPSF6 Knock-out
AKAP17A	4970.79	0.137786	0.0613579	2.24561	0.0247291	0.0725195	2	E-G	CPSF6 Knock-out
MYLK3	35.1582	0.68998	0.369168	1.86901	0.0616214	0.152051	2	E-G	CPSF6 Knock-out
EIF4EBP2	17093.2	0.176609	0.057709	3.06033	0.00221092	0.00921034	2	E-G	CPSF6 Knock-out
DERA	1385.99	-0.204855	0.0884775	-2.31534	0.0205944	0.0625161	2	E-G	CPSF6 Knock-out
FOXN3	16167	-0.366032	0.0651851	-5.61528	1.96249e-08	2.27324e-07	2	E-G	CPSF6 Knock-out
RP11-513M16.7	72.7347	-0.097125	0.207551	-0.467958	0.639814	0.789679	2	E-G	CPSF6 Knock-out
CPSF3L	5987.6	0.0862935	0.0452991	1.90497	0.056784	0.142435	2	E-G	CPSF6 Knock-out
GATC	6569.94	0.157697	0.0742237	2.12461	0.0336189	0.093372	2	E-G	CPSF6 Knock-out
LINC01224	16.9572	-2.26692	0.619804	-3.65748	0.000254705	0.0013571	2	E-G	CPSF6 Knock-out
POLN	404.612	0.263566	0.119456	2.20639	0.0273565	0.0788395	2	E-G	CPSF6 Knock-out
RP11-399O19.9	198.538	0.506297	0.194818	2.59883	0.00935433	0.0323029	2	E-G	CPSF6 Knock-out
LINC00944	18.3829	1.72046	0.532659	3.22994	0.00123814	0.0055533	2	E-G	CPSF6 Knock-out
RPS3AP25	240.187	-0.0106213	0.196884	-0.053947	0.956977	0.979477	2	E-G	CPSF6 Knock-out
WDR33	9754.5	0.00530987	0.0417168	0.127284	0.898716	0.950573	2	E-G	CPSF6 Knock-out
PFN1P8	57.9234	-0.414647	0.292201	-1.41904	0.155886	0.310029	2	E-G	CPSF6 Knock-out
RPS3AP26	2708.75	0.113379	0.0769016	1.47434	0.140391	0.286214	2	E-G	CPSF6 Knock-out
RP1-191J18.66	90.3365	0.298067	0.246791	1.20777	0.227136	0.406863	2	E-G	CPSF6 Knock-out
ST8SIA1	113.828	-0.601083	0.20638	-2.9125	0.00358545	0.0140487	2	E-G	CPSF6 Knock-out
UGDH-AS1	44.216	-0.382685	0.314195	-1.21798	0.22323	0.401852	2	E-G	CPSF6 Knock-out
APH1B	1524.16	-0.891407	0.0886816	-10.0518	9.02309e-24	5.05385e-22	2	E-G	CPSF6 Knock-out
MTF1	3319.35	-0.159931	0.0543846	-2.94075	0.00327423	0.0129768	2	E-G	CPSF6 Knock-out
PRKCH	14171.8	-0.00551512	0.0402013	-0.137188	0.890883	0.946704	2	E-G	CPSF6 Knock-out
TMCO4	1243.98	-0.0836105	0.0652702	-1.28099	0.200197	0.371963	2	E-G	CPSF6 Knock-out
SGK494	1094.17	-0.485604	0.112571	-4.31377	1.60494e-05	0.00011132	2	E-G	CPSF6 Knock-out
CXorf21	442.915	0.228767	0.127131	1.79945	0.0719476	0.17151	2	E-G	CPSF6 Knock-out
CARD19	2135.18	0.398083	0.0681728	5.83933	5.24109e-09	6.5889e-08	2	E-G	CPSF6 Knock-out
SYF2P2	7.17273	-2.51714	1.2792	-1.96775	0.0490966	0.1268	2	E-G	CPSF6 Knock-out
DCAF11	7914.62	0.0840251	0.0506455	1.65908	0.0970992	0.216803	2	E-G	CPSF6 Knock-out
YPEL5P2	20.9534	0.0763852	0.407278	0.187551	0.851229	0.926112	2	E-G	CPSF6 Knock-out
RP11-236P24.3	14.0396	0.00566963	0.565911	0.0100186	0.992006	0.996508	2	E-G	CPSF6 Knock-out
GNG12	26.4079	1.35167	0.49237	2.74523	0.00604687	0.0221558	2	E-G	CPSF6 Knock-out
RP11-413H22.3	30.9295	0.342006	0.336074	1.01765	0.308843	0.502023	2	E-G	CPSF6 Knock-out
CLINT1	7969.33	-0.362821	0.0633516	-5.7271	1.02161e-08	1.2326e-07	2	E-G	CPSF6 Knock-out
CTC-559E9.6	150.995	-0.194242	0.148842	-1.30503	0.191884	0.360151	2	E-G	CPSF6 Knock-out
CSPG5	72.9473	0.303931	0.322958	0.941084	0.346662	0.54112	2	E-G	CPSF6 Knock-out
MIR6739	16.0991	0.0250368	0.433668	0.0577326	0.953962	0.978862	2	E-G	CPSF6 Knock-out
CORO7-PAM16	609.379	-1.85261	1.3322	-1.39064	0.164336	0.322389	2	E-G	CPSF6 Knock-out
PPP2R1B	5493.85	-0.16932	0.0540178	-3.13451	0.00172139	0.00741417	2	E-G	CPSF6 Knock-out
SNRNP35	610.856	0.0250219	0.0920698	0.271771	0.785798	0.886452	2	E-G	CPSF6 Knock-out
RP11-173A16.1	67.7026	-0.0269868	0.273305	-0.0987425	0.921343	0.962888	2	E-G	CPSF6 Knock-out
TRIM23	1198.94	0.443428	0.0852749	5.19998	1.99307e-07	1.96364e-06	2	E-G	CPSF6 Knock-out
SLC2A14	343.03	0.680937	0.160753	4.23593	2.27612e-05	0.000152834	2	E-G	CPSF6 Knock-out
VPS26B	5759.07	-0.304866	0.0544862	-5.5953	2.20242e-08	2.532e-07	2	E-G	CPSF6 Knock-out
RP11-392P7.6	68.3641	0.143861	0.317785	0.452698	0.650766	0.796958	2	E-G	CPSF6 Knock-out
RP3-399L15.3	40.1458	-0.411556	0.324743	-1.26733	0.205038	0.378292	2	E-G	CPSF6 Knock-out
RPSAP8	10.8803	-0.470454	0.642414	-0.732323	0.463972	0.652715	2	E-G	CPSF6 Knock-out
CTC-308K20.3	11.0241	-0.454526	0.604956	-0.751337	0.45245	0.642887	2	E-G	CPSF6 Knock-out
IL17B	21.747	-1.29662	0.605198	-2.14247	0.0321557	0.0900524	2	E-G	CPSF6 Knock-out
SNX8	1190.58	0.405828	0.0750235	5.40934	6.32565e-08	6.78009e-07	2	E-G	CPSF6 Knock-out
DYNC1H1	45553.1	0.125524	0.041774	3.00483	0.00265733	0.0108245	2	E-G	CPSF6 Knock-out
RP11-158I9.8	111.556	-0.193343	0.203612	-0.949563	0.342335	0.537044	2	E-G	CPSF6 Knock-out
RNF126	3969.97	0.342715	0.0623222	5.49908	3.81779e-08	4.22009e-07	2	E-G	CPSF6 Knock-out
MEGF6	529.796	-0.478691	0.112633	-4.25	2.13774e-05	0.000144599	2	E-G	CPSF6 Knock-out
GMEB1	3881.72	0.106506	0.0507477	2.09873	0.0358405	0.0981279	2	E-G	CPSF6 Knock-out
SLC25A24P1	4.65527	2.15607	1.51273	1.42528	0.154076	0.307322	2	E-G	CPSF6 Knock-out
TUBGCP3	5581.29	0.0499905	0.0540338	0.925171	0.354877	0.549926	2	E-G	CPSF6 Knock-out
RP11-646I6.5	27.2817	-0.0928734	0.461314	-0.201324	0.840446	0.919601	2	E-G	CPSF6 Knock-out
RP11-227G15.11	43.1704	-0.0497217	0.392638	-0.126635	0.899229	0.950885	2	E-G	CPSF6 Knock-out
RP11-241K18.2	6.61628	0.504284	1.12211	0.449407	0.653138	0.798834	2	E-G	CPSF6 Knock-out
SMC5	8364	-0.424083	0.0522497	-8.11648	4.79919e-16	1.40394e-14	2	E-G	CPSF6 Knock-out
ZNF544	4007.44	0.0915702	0.0588211	1.55676	0.119528	0.253449	2	E-G	CPSF6 Knock-out
RP3-522J7.7	183.664	-0.723993	0.213721	-3.38756	0.000705183	0.00339022	2	E-G	CPSF6 Knock-out
SMC2	18229.9	-0.125419	0.0617793	-2.03012	0.0423445	0.112493	2	E-G	CPSF6 Knock-out
RP1-30M3.5	107.162	0.388839	0.211166	1.84139	0.0655639	0.159777	2	E-G	CPSF6 Knock-out
CALM2P2	221.317	-0.445254	0.139943	-3.18169	0.00146418	0.00643926	2	E-G	CPSF6 Knock-out
PTH2R	8.3276	0.527726	1.16977	0.451138	0.65189	0.797768	2	E-G	CPSF6 Knock-out
AC132217.4	9.3188	4.87124	2.73093	1.78373	0.0744681	0.176072	2	E-G	CPSF6 Knock-out
RPL26	58517.7	0.0141012	0.0670339	0.210359	0.833388	0.915514	2	E-G	CPSF6 Knock-out
RN7SL362P	19.488	0.22667	0.531795	0.426236	0.669936	0.810411	2	E-G	CPSF6 Knock-out
BCRP2	15.4016	-0.387635	0.514622	-0.753242	0.451305	0.641922	2	E-G	CPSF6 Knock-out
CTD-2666L21.3	10.201	-1.16034	0.706756	-1.64178	0.100635	0.22263	2	E-G	CPSF6 Knock-out
KIAA1958	3225.82	-0.061953	0.0695785	-0.890405	0.373248	0.568686	2	E-G	CPSF6 Knock-out
HMGB1P10	259.602	-0.150367	0.158323	-0.949748	0.34224	0.536926	2	E-G	CPSF6 Knock-out
GPBP1	10443.2	-0.0411668	0.0529151	-0.777978	0.436582	0.628344	2	E-G	CPSF6 Knock-out
NIFK	2708.66	0.0827811	0.07893	1.04879	0.294275	0.48585	2	E-G	CPSF6 Knock-out
AC011330.5	960.871	0.486388	0.0769274	6.32269	2.57057e-10	3.86454e-09	2	E-G	CPSF6 Knock-out
HMGB1	32908.4	-0.756964	0.0912677	-8.29389	1.09604e-16	3.44789e-15	2	E-G	CPSF6 Knock-out
RP11-196G11.6	345.942	-0.0547493	0.170737	-0.320665	0.748464	0.86288	2	E-G	CPSF6 Knock-out
AP000569.9	25.066	-0.210899	0.670396	-0.314588	0.753075	0.865949	2	E-G	CPSF6 Knock-out
HIST1H1C	43161.6	-0.0942038	0.0690977	-1.36334	0.172775	0.33432	2	E-G	CPSF6 Knock-out
RBL1	7897.68	-0.202488	0.0395762	-5.1164	3.11422e-07	2.96232e-06	2	E-G	CPSF6 Knock-out
CTD-3131K8.3	25.1244	-0.842261	0.450057	-1.87145	0.0612824	0.151431	2	E-G	CPSF6 Knock-out
C7orf55-LUC7L2	209.965	-0.672697	1.242	-0.541625	0.588077	0.75326	2	E-G	CPSF6 Knock-out
PPP2CB	1603.45	0.147281	0.0568447	2.59093	0.00957163	0.0329295	2	E-G	CPSF6 Knock-out
RP4-671G15.2	6.97659	-0.163431	0.908158	-0.179958	0.857185	0.929137	2	E-G	CPSF6 Knock-out
CFTR	4.54131	3.84177	1.32925	2.89018	0.00385021	0.0149353	2	E-G	CPSF6 Knock-out
RP3-406P24.5	66.0479	-0.130981	0.284159	-0.460943	0.64484	0.793171	2	E-G	CPSF6 Knock-out
TSHZ2	6617.28	0.970844	0.0597959	16.2359	2.80867e-59	1.35787e-56	2	E-G	CPSF6 Knock-out
FAM83A	5.8661	0.167684	1.13862	0.147269	0.88292	0.943157	2	E-G	CPSF6 Knock-out
EEF1DP4	3.60585	3.12417	1.77081	1.76426	0.0776878	0.181813	2	E-G	CPSF6 Knock-out
RP11-461A8.5	18.9599	0.241148	0.495809	0.486373	0.626703	0.780596	2	E-G	CPSF6 Knock-out
RP1-39G22.7	326.471	-0.304734	0.130438	-2.33623	0.0194791	0.0598131	2	E-G	CPSF6 Knock-out
FAM214B	778.865	-0.375196	0.0998663	-3.75699	0.000171972	0.00095738	2	E-G	CPSF6 Knock-out
RP11-284N8.3	5384.69	-1.38487	0.136951	-10.1121	4.88073e-24	2.8079e-22	2	E-G	CPSF6 Knock-out
AL592188.9	42817.1	0.0960205	0.128208	0.748941	0.453893	0.644207	2	E-G	CPSF6 Knock-out
UNC79	5.82948	-0.455785	0.967059	-0.47131	0.637419	0.788073	2	E-G	CPSF6 Knock-out
HPS4	5011.96	-0.0603425	0.0367589	-1.64157	0.100678	0.222699	2	E-G	CPSF6 Knock-out
TP53I11	749.979	0.876262	0.114237	7.67057	1.71239e-14	4.22077e-13	2	E-G	CPSF6 Knock-out
RP5-1139B12.4	117.84	-0.0648528	0.244474	-0.265275	0.790798	0.889651	2	E-G	CPSF6 Knock-out
PSPN	415.945	-0.477987	0.130044	-3.67559	0.000237302	0.00127522	2	E-G	CPSF6 Knock-out
DYRK2	4568.54	-0.504356	0.0660776	-7.63278	2.29737e-14	5.57678e-13	2	E-G	CPSF6 Knock-out
SLC35F6	1483.64	-0.105136	0.05918	-1.77655	0.0756423	0.178023	2	E-G	CPSF6 Knock-out
TP53TG3D	13.5575	0.804624	0.962619	0.83587	0.403228	0.598215	2	E-G	CPSF6 Knock-out
VOPP1	9785.45	0.585271	0.0595598	9.82661	8.64784e-23	4.5653e-21	2	E-G	CPSF6 Knock-out
KRT87P	16.295	0.931115	0.688306	1.35276	0.176131	0.338871	2	E-G	CPSF6 Knock-out
AL353644.6	8769.68	0.553928	0.222618	2.48825	0.0128374	0.0421445	2	E-G	CPSF6 Knock-out
AC005387.2	43.5319	-0.187778	0.343856	-0.546095	0.585001	0.750855	2	E-G	CPSF6 Knock-out
SCRN1	242.398	0.170482	0.195553	0.87179	0.383323	0.578357	2	E-G	CPSF6 Knock-out
CTD-3035D6.2	9.5551	0.442526	1.06166	0.416826	0.676806	0.815012	2	E-G	CPSF6 Knock-out
RP11-225B17.2	22.1075	0.52717	0.41738	1.26305	0.206572	0.380337	2	E-G	CPSF6 Knock-out
RP11-383D22.1	5.57519	-0.0538795	1.09989	-0.048986	0.96093	0.980754	2	E-G	CPSF6 Knock-out
AL354822.1	151.944	-0.360778	0.269545	-1.33847	0.180743	0.344783	2	E-G	CPSF6 Knock-out
TRIM14	7815.96	-0.573434	0.0675424	-8.48998	2.06677e-17	7.01405e-16	2	E-G	CPSF6 Knock-out
RNU6-375P	15.6752	-0.761693	0.549561	-1.386	0.165746	0.324371	2	E-G	CPSF6 Knock-out
SLC2A9	39.2382	-0.101548	0.50871	-0.199619	0.841779	0.920475	2	E-G	CPSF6 Knock-out
DLGAP4	3250.14	0.244171	0.0608184	4.01476	5.95064e-05	0.000366031	2	E-G	CPSF6 Knock-out
DNM3OS	23.4567	1.72876	1.68302	1.02718	0.304336	0.497033	2	E-G	CPSF6 Knock-out
SNX18P3	132.506	-0.0100053	0.177598	-0.0563369	0.955073	0.979091	2	E-G	CPSF6 Knock-out
TBC1D12	131.709	0.19463	0.233813	0.832415	0.405175	0.599946	2	E-G	CPSF6 Knock-out
MYCBP2-AS1	74.6361	-0.157399	0.318047	-0.494892	0.620676	0.776465	2	E-G	CPSF6 Knock-out
AC006538.8	6.01954	-0.872019	0.890778	-0.97894	0.327609	0.522027	2	E-G	CPSF6 Knock-out
RP11-265N7.1	2.78188	-0.0717348	2.09699	-0.0342084	0.972711	0.986711	2	E-G	CPSF6 Knock-out
RP11-1191J2.4	27.9095	-0.128642	0.386463	-0.33287	0.739232	0.856733	2	E-G	CPSF6 Knock-out
KIR3DX1	176.039	1.29854	0.216545	5.99662	2.01465e-09	2.6859e-08	2	E-G	CPSF6 Knock-out
FAM19A2	204.588	-0.591817	0.16429	-3.60226	0.000315461	0.0016483	2	E-G	CPSF6 Knock-out
RP11-574K11.26	7.82182	0.695516	0.708367	0.981858	0.32617	0.520696	2	E-G	CPSF6 Knock-out
LAMP3	421.734	1.26719	0.162059	7.81932	5.31084e-15	1.38328e-13	2	E-G	CPSF6 Knock-out
ZNF571-AS1	152.213	-0.00947655	0.211931	-0.0447153	0.964334	0.982627	2	E-G	CPSF6 Knock-out
AC005523.2	61.5048	1.39991	0.756344	1.8509	0.0641845	0.157151	2	E-G	CPSF6 Knock-out
[truncated: 121,559 more rows]

## Sheet: Figure 6
Gene Name	baseMean	log2FoldChange	lfcSE	stat	pvalue	padj	Figure	Donor	Condition
TDG	4170.54	-0.0811242	0.0665339	-1.21929	0.222733	0.443118	6	AC-AE	CPSF6 Knock-out
REP15	8.08429	-2.99975	1.60881	-1.86458	0.0622402	NA	6	AC-AE	CPSF6 Knock-out
FAHD2A	1875.29	-0.230123	0.0882988	-2.60619	0.00915559	0.0434738	6	AC-AE	CPSF6 Knock-out
CNTROB	9520.94	0.0128413	0.0490711	0.261688	0.793562	0.8988	6	AC-AE	CPSF6 Knock-out
PTP4A3	1067.44	0.0287277	0.118769	0.24188	0.808873	0.907009	6	AC-AE	CPSF6 Knock-out
RPF1	4220.03	0.0623197	0.069484	0.896892	0.369776	0.602709	6	AC-AE	CPSF6 Knock-out
ACOT8	1591.23	0.0922187	0.0970858	0.949868	0.342179	0.575906	6	AC-AE	CPSF6 Knock-out
NAP1L2	220.795	-0.223947	0.247138	-0.906164	0.364849	0.597644	6	AC-AE	CPSF6 Knock-out
CSNK1E	7285.56	0.191785	0.0502481	3.81677	0.00013521	0.0012575	6	AC-AE	CPSF6 Knock-out
ATP5G2	10652.7	-0.0560974	0.0505505	-1.10973	0.267116	0.496289	6	AC-AE	CPSF6 Knock-out
MRPS7	5528.74	-0.00923414	0.0561433	-0.164474	0.869358	0.937985	6	AC-AE	CPSF6 Knock-out
IKZF2	515.362	-0.0879814	0.180627	-0.48709	0.626195	0.802169	6	AC-AE	CPSF6 Knock-out
LEMD1	27.4193	0.837498	0.724019	1.15673	0.247381	NA	6	AC-AE	CPSF6 Knock-out
UFC1	8503.86	-0.0770084	0.0479906	-1.60466	0.10857	0.280043	6	AC-AE	CPSF6 Knock-out
RHPN1-AS1	41.9312	0.246132	0.570327	0.431563	0.666059	0.82813	6	AC-AE	CPSF6 Knock-out
NFE2L3	6749.33	0.244437	0.0547197	4.46708	7.92961e-06	0.000104216	6	AC-AE	CPSF6 Knock-out
HMGB1P17	345.751	0.257583	0.198768	1.2959	0.195011	0.408878	6	AC-AE	CPSF6 Knock-out
OFD1	4497.32	-0.0473066	0.0661859	-0.714753	0.474762	0.692643	6	AC-AE	CPSF6 Knock-out
RNMT	10745.3	-0.516202	0.0482084	-10.7077	9.36298e-27	1.67058e-24	6	AC-AE	CPSF6 Knock-out
FANCC	1524.49	-0.25888	0.10041	-2.57823	0.00993083	0.0463373	6	AC-AE	CPSF6 Knock-out
RP11-134O21.1	27.7694	-0.631441	0.743073	-0.84977	0.395453	NA	6	AC-AE	CPSF6 Knock-out
RP11-655M14.13	28.4958	-0.351486	0.679367	-0.517373	0.604896	NA	6	AC-AE	CPSF6 Knock-out
PHRF1	11329.6	0.178695	0.0472137	3.78481	0.000153828	0.00140909	6	AC-AE	CPSF6 Knock-out
CFAP45	146.903	-0.557249	0.298161	-1.86896	0.0616288	0.187271	6	AC-AE	CPSF6 Knock-out
CICP16	53.8882	-2.01047	0.590231	-3.40625	0.000658623	0.00492767	6	AC-AE	CPSF6 Knock-out
AC005076.5	40.2012	0.00474529	0.599685	0.00791297	0.993686	0.997056	6	AC-AE	CPSF6 Knock-out
TNKS2-AS1	12.8668	-1.29623	1.14113	-1.13592	0.25599	NA	6	AC-AE	CPSF6 Knock-out
HECTD4	6270.4	-0.0318074	0.0563683	-0.564279	0.572564	0.76505	6	AC-AE	CPSF6 Knock-out
RP11-427J23.1	51.0317	-0.50703	0.610758	-0.830165	0.406445	0.634563	6	AC-AE	CPSF6 Knock-out
SMTN	2918.86	0.256227	0.0776031	3.30176	0.000960817	0.00678649	6	AC-AE	CPSF6 Knock-out
SYAP1	4993.52	0.011032	0.057783	0.190921	0.848587	0.926401	6	AC-AE	CPSF6 Knock-out
NEUROG2	10.7225	0.73665	1.07605	0.68459	0.493603	NA	6	AC-AE	CPSF6 Knock-out
RP11-407G23.7	10.5321	1.07966	1.26976	0.850288	0.395165	NA	6	AC-AE	CPSF6 Knock-out
NFRKB	5742.04	0.00483437	0.055406	0.0872536	0.93047	0.967361	6	AC-AE	CPSF6 Knock-out
TUBB3	734.059	-0.225809	0.149138	-1.5141	0.130002	0.316238	6	AC-AE	CPSF6 Knock-out
RP4-671O14.6	139.206	0.0965341	0.323963	0.297979	0.765719	0.883078	6	AC-AE	CPSF6 Knock-out
LCK	36447.6	-0.00118302	0.0360222	-0.0328416	0.973801	0.988006	6	AC-AE	CPSF6 Knock-out
SRGAP3	180.583	-0.87988	0.285666	-3.0801	0.00206933	0.0129107	6	AC-AE	CPSF6 Knock-out
NOA1	4291.81	-0.127338	0.0781966	-1.62844	0.103432	0.271524	6	AC-AE	CPSF6 Knock-out
RP11-67L3.5	15.7116	0.896653	0.892079	1.00513	0.314836	NA	6	AC-AE	CPSF6 Knock-out
RP11-67L3.4	9.80669	0.852242	1.0877	0.783528	0.433317	NA	6	AC-AE	CPSF6 Knock-out
KDM8	703.73	-0.0571573	0.156028	-0.366327	0.714121	0.855775	6	AC-AE	CPSF6 Knock-out
CLEC17A	51.7296	0.122366	0.487113	0.251206	0.801655	0.902662	6	AC-AE	CPSF6 Knock-out
ZNF717	430.419	-0.247569	0.172895	-1.4319	0.152172	0.34965	6	AC-AE	CPSF6 Knock-out
AC005523.2	173.729	1.1806	1.11826	1.05574	0.291085	0.523911	6	AC-AE	CPSF6 Knock-out
TMEM186	1229.37	0.0849046	0.108875	0.779837	0.435487	0.658606	6	AC-AE	CPSF6 Knock-out
RP11-227D13.5	10.1731	1.00085	1.13781	0.879634	0.379058	NA	6	AC-AE	CPSF6 Knock-out
ZNF575	179.702	0.0231767	0.27706	0.0836523	0.933333	0.968999	6	AC-AE	CPSF6 Knock-out
PBDC1	2842.68	0.256771	0.0739349	3.47293	0.000514812	0.00398052	6	AC-AE	CPSF6 Knock-out
ADGRE4P	115.403	0.296332	0.352482	0.840702	0.400515	0.629797	6	AC-AE	CPSF6 Knock-out
RYR2	53.792	-0.210826	0.518758	-0.406406	0.684445	0.838369	6	AC-AE	CPSF6 Knock-out
TYW1B	134.435	-0.429016	0.309786	-1.38488	0.16609	0.369972	6	AC-AE	CPSF6 Knock-out
WDR44	2674.25	0.0984091	0.0754406	1.30446	0.192077	0.405203	6	AC-AE	CPSF6 Knock-out
HN1L	7302.17	-0.192418	0.0541406	-3.55405	0.000379344	0.00306896	6	AC-AE	CPSF6 Knock-out
CMTM7	3115.27	0.00208441	0.07536	0.0276593	0.977934	0.989938	6	AC-AE	CPSF6 Knock-out
RP11-161H23.9	23.8842	0.397366	0.72412	0.548757	0.583172	NA	6	AC-AE	CPSF6 Knock-out
HLTF	4986.43	0.0939396	0.0636854	1.47506	0.140197	0.332179	6	AC-AE	CPSF6 Knock-out
MAGIX	143.193	0.114427	0.327025	0.349902	0.726412	0.86252	6	AC-AE	CPSF6 Knock-out
THRA	1343.88	0.189788	0.115701	1.64033	0.100937	0.266953	6	AC-AE	CPSF6 Knock-out
C7orf55	265.651	0.205209	0.253981	0.807971	0.419107	0.645189	6	AC-AE	CPSF6 Knock-out
ZNF786	729.228	0.117225	0.13524	0.866794	0.386055	0.617651	6	AC-AE	CPSF6 Knock-out
PRIMPOL	1194.15	-0.278326	0.12414	-2.24203	0.0249596	0.0956824	6	AC-AE	CPSF6 Knock-out
ADAMTS14	88.7178	0.284069	0.390291	0.727841	0.466711	0.685615	6	AC-AE	CPSF6 Knock-out
SUGP1	3198.52	0.0141408	0.0702146	0.201395	0.84039	0.922249	6	AC-AE	CPSF6 Knock-out
RP11-143J12.3	133.469	-0.266352	0.320473	-0.831124	0.405904	0.634201	6	AC-AE	CPSF6 Knock-out
PPCDC	1015.38	0.0781432	0.122282	0.63904	0.522797	0.72856	6	AC-AE	CPSF6 Knock-out
DENND4C	4590.91	-0.135368	0.0634882	-2.13217	0.0329931	0.117952	6	AC-AE	CPSF6 Knock-out
AC006077.3	9.53792	0.278766	1.18758	0.234736	0.814414	NA	6	AC-AE	CPSF6 Knock-out
TRBV19	971.206	0.0760165	0.131226	0.579278	0.562402	0.758067	6	AC-AE	CPSF6 Knock-out
XRCC5	81972.1	0.126931	0.0328596	3.86284	0.000112077	0.00106652	6	AC-AE	CPSF6 Knock-out
RP3-417G15.1	28.6901	0.319771	0.658611	0.485523	0.627305	NA	6	AC-AE	CPSF6 Knock-out
RP11-757O6.6	88.2545	0.0479523	0.378132	0.126814	0.899088	0.951488	6	AC-AE	CPSF6 Knock-out
CTD-3113P16.11	68.8445	-1.50278	0.461021	-3.25967	0.00111541	0.00766727	6	AC-AE	CPSF6 Knock-out
METTL20	52.5956	-1.14997	0.534762	-2.15044	0.0315203	0.113941	6	AC-AE	CPSF6 Knock-out
METTL8	1780.87	-0.578156	0.0915093	-6.318	2.64969e-10	9.04255e-09	6	AC-AE	CPSF6 Knock-out
TMEM75	21.5802	0.515868	0.817703	0.630875	0.528122	NA	6	AC-AE	CPSF6 Knock-out
C6orf52	27.1786	0.642538	0.71776	0.895199	0.370681	NA	6	AC-AE	CPSF6 Knock-out
BPNT1	3512.45	-0.0885011	0.0688783	-1.28489	0.19883	0.413108	6	AC-AE	CPSF6 Knock-out
ZSCAN30	2758.03	-0.177401	0.0808647	-2.1938	0.0282497	0.104961	6	AC-AE	CPSF6 Knock-out
CCDC180	128.989	0.742467	0.404275	1.83654	0.0662782	0.197272	6	AC-AE	CPSF6 Knock-out
TRBV7-2	1669.41	0.129359	0.0941508	1.37396	0.169454	0.374323	6	AC-AE	CPSF6 Knock-out
TIMM8AP1	24.1036	0.357207	0.756111	0.472427	0.636622	NA	6	AC-AE	CPSF6 Knock-out
SSC5D	37.4971	-0.299118	0.599032	-0.499335	0.617543	0.796343	6	AC-AE	CPSF6 Knock-out
RP4-669L17.8	238.009	0.0575191	0.232148	0.247769	0.804313	0.904301	6	AC-AE	CPSF6 Knock-out
RP11-192H23.5	12.7222	0.162597	0.979276	0.166038	0.868127	NA	6	AC-AE	CPSF6 Knock-out
RAPGEF5	66.2675	-0.00422796	0.511539	-0.00826518	0.993405	0.99705	6	AC-AE	CPSF6 Knock-out
MAP1B	312.811	-0.0727027	0.204112	-0.356191	0.721698	0.860325	6	AC-AE	CPSF6 Knock-out
TMEM106C	11988.8	0.173872	0.0434928	3.99772	6.39566e-05	0.000657387	6	AC-AE	CPSF6 Knock-out
CH507-154B10.2	49.8244	0.365835	0.508675	0.719191	0.472023	0.690808	6	AC-AE	CPSF6 Knock-out
MRPS21	5664.64	0.133471	0.056674	2.35506	0.0185198	0.075868	6	AC-AE	CPSF6 Knock-out
CTC-398G3.1	19.8537	0.170059	0.812683	0.209257	0.834248	NA	6	AC-AE	CPSF6 Knock-out
RP11-474D14.2	25.2934	0.655137	0.741745	0.883238	0.377108	NA	6	AC-AE	CPSF6 Knock-out
PPP4R1L	1860.1	-0.0133139	0.0886983	-0.150103	0.880683	0.943564	6	AC-AE	CPSF6 Knock-out
AMN1	105.339	-0.280195	0.35103	-0.798209	0.424749	0.649851	6	AC-AE	CPSF6 Knock-out
CWF19L1	4054.24	-0.102087	0.0627897	-1.62586	0.103979	0.272397	6	AC-AE	CPSF6 Knock-out
SDE2	2713.58	0.284964	0.0805587	3.53735	0.000404164	0.00325054	6	AC-AE	CPSF6 Knock-out
KDM3B	12032.3	0.00104877	0.0433371	0.0242002	0.980693	0.991144	6	AC-AE	CPSF6 Knock-out
KDM2B	8209.17	-0.0966735	0.0484564	-1.99506	0.046036	0.151348	6	AC-AE	CPSF6 Knock-out
RP11-452L6.5	1060.51	0.404707	0.119652	3.38236	0.000718665	0.0053187	6	AC-AE	CPSF6 Knock-out
DUSP6	11674.5	0.0660046	0.0470417	1.40311	0.160584	0.362311	6	AC-AE	CPSF6 Knock-out
GFOD1	1057.14	-0.14992	0.11624	-1.28975	0.197137	0.411162	6	AC-AE	CPSF6 Knock-out
LINGO3	75.2623	0.586312	0.521195	1.12494	0.260615	0.488468	6	AC-AE	CPSF6 Knock-out
ARL17A	1818.54	0.131834	0.0877678	1.50208	0.133076	0.321242	6	AC-AE	CPSF6 Knock-out
RP11-47A8.5	41.3842	-0.408183	0.546298	-0.74718	0.454955	0.675841	6	AC-AE	CPSF6 Knock-out
LAMTOR4	4059.82	-0.126212	0.0670986	-1.881	0.0599717	0.183894	6	AC-AE	CPSF6 Knock-out
RP4-657D16.3	72.7203	-0.00295556	1.6	-0.00184722	0.998526	0.99922	6	AC-AE	CPSF6 Knock-out
RN7SL262P	15.7673	-0.583884	0.874168	-0.667931	0.504178	NA	6	AC-AE	CPSF6 Knock-out
TBC1D25	2572.57	-0.0506056	0.0759082	-0.666669	0.504984	0.715027	6	AC-AE	CPSF6 Knock-out
PLRG1	6447.44	-0.0837805	0.0538531	-1.55572	0.119774	0.299024	6	AC-AE	CPSF6 Knock-out
SESN2	2043.73	-0.0245997	0.0901383	-0.272911	0.784922	0.894853	6	AC-AE	CPSF6 Knock-out
PRPF40B	364.981	0.0835271	0.201018	0.415519	0.677762	0.835182	6	AC-AE	CPSF6 Knock-out
METTL2B	3854.54	-0.427907	0.0666515	-6.42006	1.36225e-10	4.85061e-09	6	AC-AE	CPSF6 Knock-out
ARPC4	24616.1	0.0700776	0.0370106	1.89345	0.0582987	0.180493	6	AC-AE	CPSF6 Knock-out
FANCA	8337.32	0.070787	0.0515709	1.37261	0.169872	0.374843	6	AC-AE	CPSF6 Knock-out
RP11-373L24.1	724.663	-1.8575	0.946048	-1.96343	0.0495964	0.159915	6	AC-AE	CPSF6 Knock-out
GS1-124K5.11	537.233	-0.328648	0.15506	-2.11949	0.0340488	0.120689	6	AC-AE	CPSF6 Knock-out
PHLDA2	110.149	0.108928	0.378241	0.287986	0.773358	0.887677	6	AC-AE	CPSF6 Knock-out
RP4-800G7.2	246.367	0.257837	0.238852	1.07948	0.280373	0.511272	6	AC-AE	CPSF6 Knock-out
RNASEL	939.06	0.170459	0.12874	1.32406	0.185485	0.396604	6	AC-AE	CPSF6 Knock-out
LINC01215	3922.9	-0.292022	0.0650608	-4.48845	7.17431e-06	9.55896e-05	6	AC-AE	CPSF6 Knock-out
TRAPPC6B	1929.01	-0.448969	0.0911192	-4.92727	8.33851e-07	1.40386e-05	6	AC-AE	CPSF6 Knock-out
FOXP4	2587.76	0.347082	0.0848096	4.09248	4.26776e-05	0.000462172	6	AC-AE	CPSF6 Knock-out
PIN1	3708.59	0.0581496	0.0673178	0.863807	0.387694	0.619379	6	AC-AE	CPSF6 Knock-out
STAG2	21086.8	0.0360654	0.0418551	0.861672	0.388868	0.620578	6	AC-AE	CPSF6 Knock-out
ST13P6	33.0055	-0.368223	0.632396	-0.582267	0.560387	0.756912	6	AC-AE	CPSF6 Knock-out
MCCC1-AS1	22.341	-1.08975	0.760896	-1.43219	0.15209	NA	6	AC-AE	CPSF6 Knock-out
DOCK1	61.5026	-0.844036	0.489843	-1.72308	0.0848747	0.23532	6	AC-AE	CPSF6 Knock-out
AHNAK	93500.1	-0.0843016	0.0361312	-2.33321	0.0196373	0.0794798	6	AC-AE	CPSF6 Knock-out
B4GALT7	958.514	-0.0747563	0.133795	-0.558738	0.57634	0.767686	6	AC-AE	CPSF6 Knock-out
C2orf82	33.3108	-0.751789	0.644754	-1.16601	0.243611	0.468033	6	AC-AE	CPSF6 Knock-out
MUC3A	11.6898	1.5026	1.25245	1.19972	0.230246	NA	6	AC-AE	CPSF6 Knock-out
MTHFD1	32235.7	-0.0434838	0.0346288	-1.25571	0.209221	0.4261	6	AC-AE	CPSF6 Knock-out
SEPHS2	6849.81	0.275355	0.0517441	5.32148	1.02927e-07	2.10929e-06	6	AC-AE	CPSF6 Knock-out
RUNX3	29344.9	0.135154	0.0383847	3.52104	0.000429858	0.00342863	6	AC-AE	CPSF6 Knock-out
HLA-DRB6	47.7773	-1.5794	1.84146	-0.857689	0.391064	0.622269	6	AC-AE	CPSF6 Knock-out
PLSCR1	3427.2	0.0267492	0.0736958	0.362968	0.716628	0.85727	6	AC-AE	CPSF6 Knock-out
HLA-DRB1	1653.36	0.00576192	0.0967571	0.0595504	0.952514	0.97777	6	AC-AE	CPSF6 Knock-out
FAM91A1	10448.6	0.579083	0.0519591	11.145	7.57484e-29	1.57394e-26	6	AC-AE	CPSF6 Knock-out
SLC17A5	813.816	-0.00985638	0.142179	-0.0693239	0.944732	0.973617	6	AC-AE	CPSF6 Knock-out
ATG4D	852.329	-0.202051	0.128982	-1.5665	0.117232	0.295044	6	AC-AE	CPSF6 Knock-out
RTFDC1	8881.11	-0.0526807	0.0509326	-1.03432	0.300986	0.534822	6	AC-AE	CPSF6 Knock-out
BMI1	4966.67	0.110164	0.25942	0.424655	0.671088	0.830826	6	AC-AE	CPSF6 Knock-out
RNF25	1127.51	-0.012123	0.110423	-0.109787	0.912578	0.95835	6	AC-AE	CPSF6 Knock-out
RP11-121A8.1	10.4753	-0.324833	1.16614	-0.278554	0.780587	NA	6	AC-AE	CPSF6 Knock-out
C19orf66	4542.66	-0.0497492	0.0645927	-0.770198	0.441182	0.663773	6	AC-AE	CPSF6 Knock-out
CCND1	30.3745	0.8877	0.639171	1.38883	0.164885	0.368092	6	AC-AE	CPSF6 Knock-out
CTC-492K19.4	10.0645	0.252748	1.10983	0.227735	0.819852	NA	6	AC-AE	CPSF6 Knock-out
FYN	19827.7	0.0841014	0.0401776	2.09324	0.0363274	0.126861	6	AC-AE	CPSF6 Knock-out
EFCAB14	8988.01	0.0367968	0.047445	0.775567	0.438005	0.661014	6	AC-AE	CPSF6 Knock-out
TNFAIP8L1	3900.02	0.149328	0.0661483	2.25748	0.0239782	0.092656	6	AC-AE	CPSF6 Knock-out
ZSCAN21	501.004	-0.0303479	0.167071	-0.181647	0.85586	0.930857	6	AC-AE	CPSF6 Knock-out
CACNA1C-AS2	95.7057	0.4704	0.377164	1.2472	0.212323	0.429804	6	AC-AE	CPSF6 Knock-out
OGFRL1	727.576	-0.353235	0.147587	-2.3934	0.0166932	0.0700638	6	AC-AE	CPSF6 Knock-out
TAOK2	4882.89	-0.0888803	0.0606391	-1.46573	0.142723	0.336126	6	AC-AE	CPSF6 Knock-out
TMEM168	1596.39	-0.117526	0.0944705	-1.24405	0.21348	0.431509	6	AC-AE	CPSF6 Knock-out
NSFL1C	5481.41	0.154914	0.0667574	2.32055	0.0203112	0.0815578	6	AC-AE	CPSF6 Knock-out
TSSK4	227.289	-0.529403	0.296526	-1.78535	0.0742046	0.214243	6	AC-AE	CPSF6 Knock-out
MDN1	20737.5	-0.123353	0.0455136	-2.71024	0.00672335	0.0339999	6	AC-AE	CPSF6 Knock-out
SYPL1	2723.86	-0.158741	0.0953926	-1.66408	0.0960959	0.257579	6	AC-AE	CPSF6 Knock-out
CEP63	2190.17	-0.0516493	0.0913723	-0.565262	0.571896	0.764863	6	AC-AE	CPSF6 Knock-out
HLA-DOB	192.442	0.236571	0.268292	0.881769	0.377902	0.610016	6	AC-AE	CPSF6 Knock-out
CBX1	9277.27	0.00326345	0.0578589	0.0564036	0.95502	0.978935	6	AC-AE	CPSF6 Knock-out
SLFN11	8683.14	-0.177509	0.0539838	-3.28818	0.00100837	0.00706763	6	AC-AE	CPSF6 Knock-out
TGFB3	155.43	-0.260193	0.286637	-0.907745	0.364013	0.59687	6	AC-AE	CPSF6 Knock-out
AGO4	1963.31	0.0725394	0.0850801	0.852602	0.39388	0.624663	6	AC-AE	CPSF6 Knock-out
PLCD3	368.417	0.33644	0.199396	1.6873	0.091546	0.247852	6	AC-AE	CPSF6 Knock-out
SMAD3	7900.5	-0.212287	0.0554577	-3.8279	0.00012924	0.00120813	6	AC-AE	CPSF6 Knock-out
RP11-53O19.3	100.66	-3.18868	0.400781	-7.95616	1.77457e-15	1.11607e-13	6	AC-AE	CPSF6 Knock-out
TMEM237	1230.46	-0.29551	0.107329	-2.75329	0.0058999	0.0306283	6	AC-AE	CPSF6 Knock-out
RTCA	4831.26	0.195012	0.0626123	3.11459	0.00184199	0.011724	6	AC-AE	CPSF6 Knock-out
PPM1N	453.609	0.34098	0.177458	1.92147	0.0546723	0.172014	6	AC-AE	CPSF6 Knock-out
DCUN1D4	1801.02	-0.117244	0.0896329	-1.30805	0.190857	0.403363	6	AC-AE	CPSF6 Knock-out
TBC1D12	115.371	-0.18453	0.330739	-0.557932	0.576891	0.767893	6	AC-AE	CPSF6 Knock-out
SURF2	609.266	-0.00600257	0.177934	-0.0337348	0.973089	0.987509	6	AC-AE	CPSF6 Knock-out
RP11-799B12.1	9.97678	-3.06722	1.31123	-2.33919	0.0193256	NA	6	AC-AE	CPSF6 Knock-out
EFCAB7	705.46	-0.00420575	0.135535	-0.0310308	0.975245	0.988615	6	AC-AE	CPSF6 Knock-out
C9orf152	16.6215	-1.56871	1.00945	-1.55403	0.120178	NA	6	AC-AE	CPSF6 Knock-out
IGHD	7.46534	4.01258	1.644	2.44074	0.014657	NA	6	AC-AE	CPSF6 Knock-out
SETD1A	5695.28	0.00401363	0.0659818	0.0608293	0.951495	0.977091	6	AC-AE	CPSF6 Knock-out
RP11-573D15.1	28.5808	-0.290206	0.65878	-0.440521	0.65956	NA	6	AC-AE	CPSF6 Knock-out
FUBP3	5929.06	0.145329	0.0546841	2.65761	0.00786977	0.0385964	6	AC-AE	CPSF6 Knock-out
CTD-2575K13.6	168.966	0.469994	0.289445	1.62378	0.104424	0.273209	6	AC-AE	CPSF6 Knock-out
UBE2F-SCLY	149.647	0.172553	0.925154	0.186512	0.852043	0.928668	6	AC-AE	CPSF6 Knock-out
ZMYND15	14.6927	-1.61483	1.07392	-1.50368	0.132665	NA	6	AC-AE	CPSF6 Knock-out
RP11-46D6.1	1735.8	-0.127562	0.0989808	-1.28875	0.197485	0.411541	6	AC-AE	CPSF6 Knock-out
TET3	4674.48	0.0443239	0.0654882	0.676822	0.498519	0.7101	6	AC-AE	CPSF6 Knock-out
C19orf57	602.296	-0.116672	0.147084	-0.793231	0.427643	0.651971	6	AC-AE	CPSF6 Knock-out
IGHV1-2	24.5809	0.530257	0.742445	0.714205	0.475101	NA	6	AC-AE	CPSF6 Knock-out
RP13-977J11.6	13.2385	-0.606331	1.00303	-0.604499	0.545512	NA	6	AC-AE	CPSF6 Knock-out
PHYKPL	3859.39	-0.151035	0.0651997	-2.3165	0.0205308	0.0822183	6	AC-AE	CPSF6 Knock-out
RP5-1050D4.4	14.486	0.00311659	0.906878	0.00343662	0.997258	NA	6	AC-AE	CPSF6 Knock-out
CCDC59	3469.12	-0.0720613	0.0696117	-1.03519	0.300581	0.534507	6	AC-AE	CPSF6 Knock-out
PVRL4	29.1169	0.168567	0.709283	0.237658	0.812146	0.908863	6	AC-AE	CPSF6 Knock-out
MACC1	34.3893	-0.272761	0.620573	-0.43953	0.660277	0.825158	6	AC-AE	CPSF6 Knock-out
SPIRE1	1624.79	-0.032074	0.0934576	-0.343193	0.731453	0.865147	6	AC-AE	CPSF6 Knock-out
RP11-254I22.1	15.6205	-0.366899	0.937225	-0.391473	0.695447	NA	6	AC-AE	CPSF6 Knock-out
DDI2	7795.53	0.0317682	0.0530074	0.599317	0.548961	0.748999	6	AC-AE	CPSF6 Knock-out
LDHD	42.4082	0.715883	0.541392	1.3223	0.186068	0.397592	6	AC-AE	CPSF6 Knock-out
SATB1-AS1	2212.68	0.0121577	0.0820232	0.148223	0.882167	0.944062	6	AC-AE	CPSF6 Knock-out
CUL7	3427.11	-0.207388	0.0712541	-2.91054	0.00360805	0.0204017	6	AC-AE	CPSF6 Knock-out
RP11-727F15.9	33.0963	0.192295	0.624131	0.3081	0.758006	0.878747	6	AC-AE	CPSF6 Knock-out
ALDH3A2	2725.44	-0.094003	0.0779632	-1.20574	0.227919	0.449376	6	AC-AE	CPSF6 Knock-out
WDR55	6142.04	-0.15805	0.0546739	-2.89077	0.00384293	0.021471	6	AC-AE	CPSF6 Knock-out
TRAF4	4992.37	0.291071	0.0721125	4.03635	5.42887e-05	0.000573087	6	AC-AE	CPSF6 Knock-out
EMG1	5389.53	0.104997	0.0598574	1.75412	0.0794097	0.224704	6	AC-AE	CPSF6 Knock-out
MVB12A	1676.88	0.0993455	0.0949188	1.04664	0.295267	0.528803	6	AC-AE	CPSF6 Knock-out
TUSC3	18.0253	-0.0193727	0.831335	-0.0233031	0.981408	NA	6	AC-AE	CPSF6 Knock-out
BTBD19	627.284	0.151547	0.145072	1.04463	0.296193	0.529529	6	AC-AE	CPSF6 Knock-out
SALL2	1217.86	0.0218593	0.116389	0.187813	0.851023	0.928147	6	AC-AE	CPSF6 Knock-out
CTA-113A6.2	10.8776	0.940662	1.10221	0.853434	0.393419	NA	6	AC-AE	CPSF6 Knock-out
TRIP12	36274.2	0.255295	0.0346859	7.36021	1.83621e-13	9.44871e-12	6	AC-AE	CPSF6 Knock-out
COL6A1	222.243	1.00279	0.247712	4.04821	5.16118e-05	0.000547646	6	AC-AE	CPSF6 Knock-out
RP1-151F17.1	155.367	0.152701	0.292569	0.521931	0.601718	0.785291	6	AC-AE	CPSF6 Knock-out
RWDD2A	244.405	-0.126732	0.234247	-0.541017	0.588496	0.775169	6	AC-AE	CPSF6 Knock-out
TBK1	4295.64	-0.0438544	0.0641875	-0.683224	0.494465	0.707075	6	AC-AE	CPSF6 Knock-out
ZBTB26	1329.81	-0.251306	0.104519	-2.40441	0.0161986	0.0684247	6	AC-AE	CPSF6 Knock-out
CDKL5	167.572	0.252866	0.27428	0.921926	0.356567	0.589847	6	AC-AE	CPSF6 Knock-out
TBC1D4	8235.02	-0.0374346	0.0500219	-0.748363	0.454241	0.675445	6	AC-AE	CPSF6 Knock-out
ZNF160	5173.11	-0.128323	0.0576979	-2.22405	0.0261449	0.0989234	6	AC-AE	CPSF6 Knock-out
THAP11	4677.88	0.0136946	0.0607976	0.22525	0.821785	0.913806	6	AC-AE	CPSF6 Knock-out
OSM	7469.81	-0.0564227	0.0612961	-0.920494	0.357315	0.590499	6	AC-AE	CPSF6 Knock-out
MBD5	1878.36	0.545908	0.0890402	6.13103	8.73101e-10	2.62972e-08	6	AC-AE	CPSF6 Knock-out
SNX3	5794.36	0.0110701	0.0662305	0.167145	0.867256	0.937196	6	AC-AE	CPSF6 Knock-out
NOG	141.99	0.893369	0.330498	2.7031	0.00686965	0.0345694	6	AC-AE	CPSF6 Knock-out
ERI3-IT1	8.56721	-0.147022	1.18051	-0.124541	0.900887	NA	6	AC-AE	CPSF6 Knock-out
CLASP2	5795.01	-0.0120669	0.0558331	-0.216124	0.828891	0.916802	6	AC-AE	CPSF6 Knock-out
ATP6V1B1-AS1	52.1237	0.788319	0.536296	1.46993	0.14158	0.334154	6	AC-AE	CPSF6 Knock-out
TOR1B	2041.18	-0.0172064	0.0867452	-0.198355	0.842767	0.923808	6	AC-AE	CPSF6 Knock-out
MAPK1	6894.43	-0.512051	0.0578296	-8.85448	8.40773e-19	7.26383e-17	6	AC-AE	CPSF6 Knock-out
CTA-228A9.3	80.7945	0.00152335	0.401015	0.00379873	0.996969	0.99848	6	AC-AE	CPSF6 Knock-out
RP11-466A19.1	13.196	-1.36135	1.11609	-1.21975	0.222561	NA	6	AC-AE	CPSF6 Knock-out
TIRAP	915.231	0.0447673	0.126733	0.35324	0.723909	0.861396	6	AC-AE	CPSF6 Knock-out
RP13-46H24.1	36.9257	0.132593	0.607353	0.218314	0.827185	0.916154	6	AC-AE	CPSF6 Knock-out
SELO	1709.37	0.0754476	0.10421	0.723994	0.469069	0.687787	6	AC-AE	CPSF6 Knock-out
ZNF865	1193.29	0.237431	0.121311	1.9572	0.0503239	0.161578	6	AC-AE	CPSF6 Knock-out
FAM200A	664.308	0.0410272	0.139881	0.293301	0.769292	0.885487	6	AC-AE	CPSF6 Knock-out
ASAP1	5784.77	0.185983	0.0547114	3.39934	0.000675488	0.00503212	6	AC-AE	CPSF6 Knock-out
RRP7BP	1527.98	-0.172555	0.0979562	-1.76156	0.078144	0.222353	6	AC-AE	CPSF6 Knock-out
SYNRG	9577.97	0.107434	0.0459564	2.33773	0.0194011	0.0787704	6	AC-AE	CPSF6 Knock-out
CASP16P	9.32846	3.8694	1.51225	2.55869	0.0105066	NA	6	AC-AE	CPSF6 Knock-out
CEP350	15181.8	0.373856	0.0433184	8.63044	6.11181e-18	4.82333e-16	6	AC-AE	CPSF6 Knock-out
RPS7P10	35.9552	-0.0734526	0.707721	-0.103788	0.917338	0.96095	6	AC-AE	CPSF6 Knock-out
CMTM8	218.504	-0.0586328	0.242552	-0.241733	0.808987	0.907009	6	AC-AE	CPSF6 Knock-out
PLCB3	3212.65	0.0783691	0.0716032	1.09449	0.27374	0.504044	6	AC-AE	CPSF6 Knock-out
Z69666.2	13.1698	0.157779	0.990195	0.159342	0.8734	NA	6	AC-AE	CPSF6 Knock-out
RELL1	787.049	0.260877	0.131996	1.9764	0.0481092	0.156211	6	AC-AE	CPSF6 Knock-out
RP11-30L15.4	24.5366	-0.624789	0.731058	-0.854637	0.392752	NA	6	AC-AE	CPSF6 Knock-out
NSUN4	2862.56	-0.150527	0.0734367	-2.04975	0.040389	0.137504	6	AC-AE	CPSF6 Knock-out
RP11-492E3.51	9.67632	2.28336	1.25738	1.81597	0.0693757	NA	6	AC-AE	CPSF6 Knock-out
GRINA	5237.63	0.290996	0.0644626	4.51418	6.35616e-06	8.60716e-05	6	AC-AE	CPSF6 Knock-out
PPFIA4	10028.7	-0.108638	0.0484944	-2.24022	0.0250767	0.0959824	6	AC-AE	CPSF6 Knock-out
SV2C	45.7652	-0.107576	0.56453	-0.190558	0.848872	0.92643	6	AC-AE	CPSF6 Knock-out
NOLC1	29546.2	-0.121158	0.0376039	-3.22194	0.00127324	0.00855125	6	AC-AE	CPSF6 Knock-out
RP11-3P17.5	23.6638	0.27284	0.71133	0.383564	0.701302	NA	6	AC-AE	CPSF6 Knock-out
AC083843.1	598.27	0.00818738	0.153093	0.0534798	0.95735	0.979671	6	AC-AE	CPSF6 Knock-out
RP11-333I13.1	18.5048	2.15691	0.866977	2.48785	0.0128518	NA	6	AC-AE	CPSF6 Knock-out
ZIK1	721.567	-0.0497884	0.138836	-0.358613	0.719885	0.859161	6	AC-AE	CPSF6 Knock-out
TNIP3	656.601	0.431463	0.151588	2.84628	0.00442333	0.0241065	6	AC-AE	CPSF6 Knock-out
RP11-108M9.5	10.2782	1.38623	1.09807	1.26243	0.206795	NA	6	AC-AE	CPSF6 Knock-out
GLA	4195.68	0.204247	0.0665235	3.0703	0.00213842	0.0132712	6	AC-AE	CPSF6 Knock-out
FAM209A	39.2888	0.125265	0.64192	0.195141	0.845282	0.924712	6	AC-AE	CPSF6 Knock-out
SIRPB1	286.248	-1.12703	0.6385	-1.76513	0.0775424	0.221174	6	AC-AE	CPSF6 Knock-out
GADD45G	197.426	0.484419	0.267439	1.81133	0.0700904	0.205123	6	AC-AE	CPSF6 Knock-out
ALG11	2908.25	-0.580095	0.074592	-7.7769	7.43226e-15	4.44408e-13	6	AC-AE	CPSF6 Knock-out
TTTY14	39.4502	0.0996801	0.556349	0.179168	0.857806	0.931803	6	AC-AE	CPSF6 Knock-out
CEACAM19	280.645	0.0159273	0.215717	0.0738343	0.941142	0.971915	6	AC-AE	CPSF6 Knock-out
LINC00271	51.5107	0.0386541	0.533151	0.0725012	0.942203	0.972459	6	AC-AE	CPSF6 Knock-out
ACAD10	1958.31	-0.147108	0.0890918	-1.6512	0.0986985	0.262668	6	AC-AE	CPSF6 Knock-out
TM7SF2	1274.8	-0.15472	0.104795	-1.4764	0.139836	0.33161	6	AC-AE	CPSF6 Knock-out
NOSTRIN	67.9367	-1.22722	0.453149	-2.7082	0.00676495	0.0341892	6	AC-AE	CPSF6 Knock-out
NRF1	2320.43	-0.00368886	0.0815184	-0.0452519	0.963906	0.982827	6	AC-AE	CPSF6 Knock-out
LA16c-358B7.3	783.656	-0.356008	0.166931	-2.13266	0.0329523	0.117872	6	AC-AE	CPSF6 Knock-out
PDE12	4245.94	-0.184703	0.0622191	-2.96859	0.00299165	0.0175554	6	AC-AE	CPSF6 Knock-out
FKBP9	124.631	-0.37455	0.321682	-1.16435	0.244283	0.468858	6	AC-AE	CPSF6 Knock-out
CCL5	8627.79	0.0563069	0.056752	0.992157	0.321121	0.556034	6	AC-AE	CPSF6 Knock-out
TMUB1	3770.05	0.156821	0.0807104	1.943	0.0520157	0.165794	6	AC-AE	CPSF6 Knock-out
ABHD2	6742.74	-0.0563775	0.0549587	-1.02582	0.304978	0.538998	6	AC-AE	CPSF6 Knock-out
RP5-1159O4.1	29.5258	0.236873	0.653483	0.362477	0.716995	0.857334	6	AC-AE	CPSF6 Knock-out
PDCD7	4349.13	-0.247683	0.0668324	-3.70604	0.000210528	0.00184803	6	AC-AE	CPSF6 Knock-out
CKLF	4699.61	0.407673	0.0640367	6.36624	1.93714e-10	6.76557e-09	6	AC-AE	CPSF6 Knock-out
HKDC1	94.1267	-0.521781	0.389719	-1.33886	0.180615	0.390193	6	AC-AE	CPSF6 Knock-out
OLFM1	12.1081	0.942941	1.07085	0.88055	0.378561	NA	6	AC-AE	CPSF6 Knock-out
RP11-215P8.2	9.41826	-0.127015	1.24624	-0.101919	0.918821	NA	6	AC-AE	CPSF6 Knock-out
PCSK4	165.441	-0.147306	0.277801	-0.530258	0.595933	0.780893	6	AC-AE	CPSF6 Knock-out
ADAP1	891.776	0.134805	0.166531	0.809489	0.418234	0.644656	6	AC-AE	CPSF6 Knock-out
FKBP14	529.504	0.0397759	0.173442	0.229333	0.81861	0.912302	6	AC-AE	CPSF6 Knock-out
ERV3-1	210.139	0.0163172	0.262046	0.0622685	0.950349	0.976647	6	AC-AE	CPSF6 Knock-out
MMS22L	5678.79	0.113409	0.0555477	2.04164	0.0411868	0.139312	6	AC-AE	CPSF6 Knock-out
RP11-61O1.2	37.1416	0.0327875	0.587061	0.0558503	0.955461	0.979203	6	AC-AE	CPSF6 Knock-out
LMO2	12.22	-0.143964	1.02112	-0.140986	0.887881	NA	6	AC-AE	CPSF6 Knock-out
ARHGAP33	1798.67	-0.0515859	0.0936518	-0.550826	0.581753	0.770995	6	AC-AE	CPSF6 Knock-out
POLG	10681.7	-0.0409614	0.0487444	-0.840331	0.400723	0.629908	6	AC-AE	CPSF6 Knock-out
SMC4	36182.4	-0.0468734	0.0414845	-1.1299	0.258518	0.486257	6	AC-AE	CPSF6 Knock-out
EIF4EBP2	11892.9	0.231932	0.0507323	4.57168	4.83827e-06	6.79385e-05	6	AC-AE	CPSF6 Knock-out
RP11-731C17.2	44.4199	-0.606828	0.529671	-1.14567	0.251932	0.478696	6	AC-AE	CPSF6 Knock-out
PRPH2	12.4892	-1.18327	1.13864	-1.03919	0.298717	NA	6	AC-AE	CPSF6 Knock-out
TNFRSF10D	572.545	0.380178	0.159373	2.38547	0.0170573	0.0712821	6	AC-AE	CPSF6 Knock-out
RP11-1277A3.3	13.7487	0.461836	1.10897	0.416453	0.677078	NA	6	AC-AE	CPSF6 Knock-out
ATP1B3	9754.61	0.0950973	0.0478286	1.98829	0.0467793	0.152995	6	AC-AE	CPSF6 Knock-out
BCAN	39.8106	-0.100212	0.58013	-0.172741	0.862855	0.934655	6	AC-AE	CPSF6 Knock-out
BORCS7	727.212	-0.665935	0.141729	-4.69864	2.61896e-06	3.89404e-05	6	AC-AE	CPSF6 Knock-out
SKAP1	8771.4	0.142829	0.0476718	2.99609	0.00273468	0.0163354	6	AC-AE	CPSF6 Knock-out
NHEJ1	2030.4	-0.0687984	0.0839826	-0.819198	0.412673	0.640207	6	AC-AE	CPSF6 Knock-out
TRGC2	289.073	0.0145352	0.218287	0.0665877	0.94691	0.974594	6	AC-AE	CPSF6 Knock-out
CIC	17732.8	0.157734	0.0451102	3.49664	0.000471164	0.00370943	6	AC-AE	CPSF6 Knock-out
C9orf135	46.3464	0.549731	0.695938	0.789913	0.429578	0.6539	6	AC-AE	CPSF6 Knock-out
ZNF276	3031.21	-0.354816	0.0751866	-4.71913	2.36852e-06	3.55386e-05	6	AC-AE	CPSF6 Knock-out
HMG20A	5783.55	-0.0326702	0.0601978	-0.542714	0.587327	0.774903	6	AC-AE	CPSF6 Knock-out
RP11-1212A22.1	2146.85	0.103836	0.0914675	1.13522	0.256283	0.483942	6	AC-AE	CPSF6 Knock-out
PIGK	1376.59	-0.482811	0.102004	-4.73328	2.20924e-06	3.35473e-05	6	AC-AE	CPSF6 Knock-out
TCF4	428.735	0.110575	0.187883	0.588529	0.556177	0.753679	6	AC-AE	CPSF6 Knock-out
BCL11A	13.1863	1.89598	1.11021	1.70776	0.0876804	NA	6	AC-AE	CPSF6 Knock-out
RP11-262H14.5	17.4978	0.148682	0.900629	0.165087	0.868876	NA	6	AC-AE	CPSF6 Knock-out
TMEM9B-AS1	128.392	0.377179	0.319477	1.18061	0.237757	0.460288	6	AC-AE	CPSF6 Knock-out
ATP6V1G2-DDX39B	302.647	9.18876	3.82979	2.39929	0.0164271	0.0691991	6	AC-AE	CPSF6 Knock-out
GPNMB	55.3803	-0.714485	0.484053	-1.47605	0.139931	0.331692	6	AC-AE	CPSF6 Knock-out
CYSLTR1	1252.87	-0.450918	0.113751	-3.96409	7.36751e-05	0.000742404	6	AC-AE	CPSF6 Knock-out
TMEM164	3207.31	-0.260913	0.070654	-3.69282	0.000221778	0.00193334	6	AC-AE	CPSF6 Knock-out
LL22NC03-2H8.4	36.1681	-0.613429	0.595511	-1.03009	0.302969	0.53666	6	AC-AE	CPSF6 Knock-out
RP3-395M20.12	75.5261	0.422418	0.431357	0.979278	0.327443	0.56253	6	AC-AE	CPSF6 Knock-out
SBNO2	11770.5	0.0500042	0.0633245	0.789649	0.429732	0.653989	6	AC-AE	CPSF6 Knock-out
MARK3	6013.1	0.152273	0.0564197	2.69893	0.00695637	0.0349308	6	AC-AE	CPSF6 Knock-out
CHD8	19500.1	-0.0320561	0.0404744	-0.792009	0.428356	0.652571	6	AC-AE	CPSF6 Knock-out
ARNT2	30.7641	0.4407	0.733607	0.600731	0.548019	0.74813	6	AC-AE	CPSF6 Knock-out
LINC00441	17.3892	0.864781	0.873479	0.990042	0.322153	NA	6	AC-AE	CPSF6 Knock-out
KAZALD1	36.3437	0.878594	0.606618	1.44835	0.14752	0.342901	6	AC-AE	CPSF6 Knock-out
RFXAP	1078.25	-0.60908	0.116111	-5.24567	1.55713e-07	3.03928e-06	6	AC-AE	CPSF6 Knock-out
MBNL1-AS1	76.106	-0.324645	0.402936	-0.805698	0.420417	0.646296	6	AC-AE	CPSF6 Knock-out
IFIT3	708.435	-0.664137	0.13877	-4.78587	1.70248e-06	2.66662e-05	6	AC-AE	CPSF6 Knock-out
SLC25A34	40.8732	-0.711003	0.577464	-1.23125	0.218229	0.437659	6	AC-AE	CPSF6 Knock-out
GOLGA5	3292.55	0.0141394	0.0778565	0.181609	0.85589	0.930857	6	AC-AE	CPSF6 Knock-out
LPP-AS2	249.1	0.348136	0.253663	1.37243	0.169928	0.374916	6	AC-AE	CPSF6 Knock-out
DYNC1H1	57875.7	0.0294576	0.0336767	0.874718	0.381727	0.613543	6	AC-AE	CPSF6 Knock-out
NKD1	169.36	-0.499463	0.289159	-1.7273	0.0841144	0.234023	6	AC-AE	CPSF6 Knock-out
NBL1	3033.45	0.114999	0.0768473	1.49647	0.134532	0.323189	6	AC-AE	CPSF6 Knock-out
ZNF638-IT1	41.3809	-0.807752	0.606965	-1.3308	0.183253	0.393576	6	AC-AE	CPSF6 Knock-out
XPO7	12589.3	-0.167129	0.0434796	-3.84385	0.00012112	0.00114329	6	AC-AE	CPSF6 Knock-out
RNY4P10	13.2853	0.024018	0.960495	0.0250059	0.98005	NA	6	AC-AE	CPSF6 Knock-out
CASP7	1108.83	-0.147001	0.115801	-1.26942	0.204291	0.420019	6	AC-AE	CPSF6 Knock-out
TTC7A	10254.7	-0.00665734	0.0480024	-0.138688	0.889697	0.947452	6	AC-AE	CPSF6 Knock-out
NPR1	18.9845	0.240829	0.827524	0.291023	0.771034	NA	6	AC-AE	CPSF6 Knock-out
TP53BP1	9328.82	-0.0117123	0.0487634	-0.240187	0.810185	0.907919	6	AC-AE	CPSF6 Knock-out
MIR6783	16.9377	0.748544	0.858506	0.871914	0.383255	NA	6	AC-AE	CPSF6 Knock-out
RP11-706O15.5	39.2159	-0.0182508	0.579056	-0.0315182	0.974856	0.988465	6	AC-AE	CPSF6 Knock-out
RP11-148K1.10	10.5989	0.719348	1.08457	0.663258	0.507166	NA	6	AC-AE	CPSF6 Knock-out
RP11-465N4.4	18.9946	-0.278295	0.797181	-0.349099	0.727015	NA	6	AC-AE	CPSF6 Knock-out
MIR6894	20.3282	0.0772148	0.774146	0.0997418	0.920549	NA	6	AC-AE	CPSF6 Knock-out
SYVN1	2872.09	0.246879	0.0738933	3.34102	0.000834725	0.00601493	6	AC-AE	CPSF6 Knock-out
RP11-13A1.3	10.7551	1.56124	1.21406	1.28597	0.198455	NA	6	AC-AE	CPSF6 Knock-out
RP11-216N14.7	12.8675	0.0687139	0.960654	0.0715282	0.942977	NA	6	AC-AE	CPSF6 Knock-out
L1TD1	147.993	0.295664	0.419716	0.704439	0.48116	0.697108	6	AC-AE	CPSF6 Knock-out
HIST2H2AA3	189.196	0.636885	0.262929	2.42227	0.0154238	0.0656932	6	AC-AE	CPSF6 Knock-out
FUT4	1090.6	-0.230057	0.11504	-1.99981	0.045521	0.150076	6	AC-AE	CPSF6 Knock-out
TMPRSS5	31.1578	0.371258	0.632665	0.586817	0.557327	0.754783	6	AC-AE	CPSF6 Knock-out
AC016722.4	46.4238	0.555172	0.518138	1.07148	0.283955	0.515383	6	AC-AE	CPSF6 Knock-out
GTF2IP9	12.9293	0.0730182	0.958336	0.0761927	0.939266	NA	6	AC-AE	CPSF6 Knock-out
ZNF280C	525.439	-0.386437	0.162794	-2.37378	0.017607	0.0729846	6	AC-AE	CPSF6 Knock-out
GPR87	859.335	0.548378	0.136324	4.02261	5.75575e-05	0.000601021	6	AC-AE	CPSF6 Knock-out
RP11-488L18.3	9.55225	0.969368	1.19293	0.812597	0.416449	NA	6	AC-AE	CPSF6 Knock-out
CTD-3128G10.6	34.8538	-0.0568472	0.639848	-0.0888448	0.929205	0.966413	6	AC-AE	CPSF6 Knock-out
RP11-426C22.6	24.9555	0.0205251	0.803089	0.0255577	0.97961	NA	6	AC-AE	CPSF6 Knock-out
WSB1	19056	-0.224599	0.0427972	-5.24799	1.53765e-07	3.00482e-06	6	AC-AE	CPSF6 Knock-out
CTD-2292M16.8	43.7847	-2.2033	0.670798	-3.28459	0.00102131	0.00713395	6	AC-AE	CPSF6 Knock-out
RP11-53B2.1	28.7476	0.611216	0.659578	0.926679	0.354093	NA	6	AC-AE	CPSF6 Knock-out
NEK7	9605.82	-0.207929	0.0468942	-4.43401	9.24985e-06	0.000119934	6	AC-AE	CPSF6 Knock-out
RBBP8	7860.83	-0.030579	0.0572781	-0.533868	0.593433	0.778881	6	AC-AE	CPSF6 Knock-out
CLK3	12334.5	-0.157069	0.0480011	-3.27219	0.00106719	0.00737594	6	AC-AE	CPSF6 Knock-out
RP5-1120P11.3	49.1392	-0.738027	0.558875	-1.32056	0.186648	0.398297	6	AC-AE	CPSF6 Knock-out
RP13-20L14.6	45.5073	0.678604	0.524472	1.29388	0.195707	0.409705	6	AC-AE	CPSF6 Knock-out
KCND3	10.8608	-0.821113	1.29215	-0.635462	0.525127	NA	6	AC-AE	CPSF6 Knock-out
ZNF101	5472.04	-0.25881	0.055947	-4.62599	3.72805e-06	5.35398e-05	6	AC-AE	CPSF6 Knock-out
RP13-923O23.7	27.6215	-1.37429	0.694365	-1.9792	0.0477933	NA	6	AC-AE	CPSF6 Knock-out
TRAV8-6	604.432	0.308248	0.147918	2.08391	0.0371686	0.129254	6	AC-AE	CPSF6 Knock-out
OIP5-AS1	25041.6	-0.57521	0.0408821	-14.07	5.80917e-45	3.17859e-42	6	AC-AE	CPSF6 Knock-out
SMYD3	1418.78	-0.101392	0.109246	-0.928109	0.353351	0.586299	6	AC-AE	CPSF6 Knock-out
UBQLN2	5956.65	-0.269839	0.0575842	-4.686	2.78601e-06	4.10893e-05	6	AC-AE	CPSF6 Knock-out
MSRA	389.187	-0.126911	0.183758	-0.690643	0.48979	0.703342	6	AC-AE	CPSF6 Knock-out
PDIA5	1250.03	-0.0394721	0.107833	-0.366049	0.714328	0.855927	6	AC-AE	CPSF6 Knock-out
KANSL3	8714.38	0.0689869	0.0493747	1.39721	0.16235	0.364765	6	AC-AE	CPSF6 Knock-out
TLE3	13397.6	0.231542	0.0455633	5.08177	3.73931e-07	6.74514e-06	6	AC-AE	CPSF6 Knock-out
PPIH	3541.5	-0.0215907	0.0657228	-0.328512	0.742525	0.871088	6	AC-AE	CPSF6 Knock-out
BTBD2	5184.7	-0.210423	0.0604524	-3.48081	0.000499899	0.00388351	6	AC-AE	CPSF6 Knock-out
ZNF286B	543.585	0.746239	0.168553	4.42733	9.54077e-06	0.000123122	6	AC-AE	CPSF6 Knock-out
CARS2	5017.13	0.0473426	0.0575244	0.823002	0.410507	0.638086	6	AC-AE	CPSF6 Knock-out
FAM122A	1017.83	-0.143603	0.124892	-1.14982	0.250218	0.476286	6	AC-AE	CPSF6 Knock-out
C2orf15	145.412	-0.0655065	0.300288	-0.218146	0.827316	0.916154	6	AC-AE	CPSF6 Knock-out
RP11-862L9.3	8.52767	1.6289	1.34585	1.21031	0.22616	NA	6	AC-AE	CPSF6 Knock-out
MYH15	177.508	0.675408	0.277268	2.43594	0.0148533	0.0638598	6	AC-AE	CPSF6 Knock-out
DDR2	88.4572	-0.700057	0.408793	-1.7125	0.0868047	0.238986	6	AC-AE	CPSF6 Knock-out
RP11-592N21.1	20.4281	-0.218855	0.776409	-0.281881	0.778035	NA	6	AC-AE	CPSF6 Knock-out
NOP14	21555	0.0664544	0.0445874	1.49043	0.136111	0.325409	6	AC-AE	CPSF6 Knock-out
ZFP14	338.375	-0.642395	0.214223	-2.99873	0.0027111	0.01623	6	AC-AE	CPSF6 Knock-out
RP3-402G11.26	29.6333	0.778032	0.730646	1.06486	0.286941	0.519425	6	AC-AE	CPSF6 Knock-out
RNF213	210747	0.110501	0.0312149	3.53999	0.000400136	0.0032213	6	AC-AE	CPSF6 Knock-out
LRRC75A	178.045	-0.497918	0.267938	-1.85833	0.0631217	0.190633	6	AC-AE	CPSF6 Knock-out
RP11-756P10.3	51.1549	-0.302997	0.521994	-0.580462	0.561603	0.757511	6	AC-AE	CPSF6 Knock-out
CROCCP2	1413.68	0.0264208	0.102126	0.258707	0.795861	0.899635	6	AC-AE	CPSF6 Knock-out
DHRS3	6144.8	0.135048	0.0612971	2.20318	0.0275822	0.102877	6	AC-AE	CPSF6 Knock-out
BCOR	15938.8	0.171637	0.0422277	4.06455	4.81252e-05	0.000514307	6	AC-AE	CPSF6 Knock-out
NSMAF	5698.38	0.00865989	0.0549112	0.157707	0.874688	0.940398	6	AC-AE	CPSF6 Knock-out
CRLF3	6401.2	0.0166271	0.0534293	0.311197	0.755651	0.87806	6	AC-AE	CPSF6 Knock-out
ARSG	390.818	-0.20204	0.188172	-1.0737	0.282959	0.514143	6	AC-AE	CPSF6 Knock-out
PPP1R12A	14470.6	-0.0959979	0.043448	-2.20949	0.0271406	0.101669	6	AC-AE	CPSF6 Knock-out
ZEB2	1421.58	0.209946	0.108287	1.93878	0.0525281	0.166989	6	AC-AE	CPSF6 Knock-out
RP11-54A4.2	7.33418	2.15624	1.43476	1.50286	0.132876	NA	6	AC-AE	CPSF6 Knock-out
AKAP3	193.619	-0.164578	0.256331	-0.642051	0.52084	0.726931	6	AC-AE	CPSF6 Knock-out
RP11-216L13.19	171.288	0.387826	0.308599	1.25673	0.20885	0.425556	6	AC-AE	CPSF6 Knock-out
RP11-18H7.1	55.2154	0.757922	0.481504	1.57407	0.115471	0.292328	6	AC-AE	CPSF6 Knock-out
MED14	6936.65	-0.131035	0.0548633	-2.38838	0.0169227	0.0707914	6	AC-AE	CPSF6 Knock-out
MLF2	12333	0.160214	0.045393	3.52949	0.000416355	0.00333551	6	AC-AE	CPSF6 Knock-out
RP11-216L13.17	13.7196	-1.55822	1.13902	-1.36804	0.1713	NA	6	AC-AE	CPSF6 Knock-out
PDXDC2P	1183.37	-0.0947451	0.111567	-0.849221	0.395758	0.625927	6	AC-AE	CPSF6 Knock-out
ATG7	2976.93	-0.063898	0.0714286	-0.894571	0.371016	0.60419	6	AC-AE	CPSF6 Knock-out
PACS2	3080.64	-0.101787	0.0786402	-1.29434	0.195547	0.409635	6	AC-AE	CPSF6 Knock-out
SH2B2	372.266	0.152122	0.186952	0.813699	0.415818	0.643082	6	AC-AE	CPSF6 Knock-out
CDC42EP4	151.884	-0.108254	0.288082	-0.375776	0.707083	0.851928	6	AC-AE	CPSF6 Knock-out
RP11-2C24.3	106.61	0.859507	0.345193	2.48993	0.0127768	0.056737	6	AC-AE	CPSF6 Knock-out
PSAP	20882.4	0.154453	0.0385218	4.0095	6.08486e-05	0.000629382	6	AC-AE	CPSF6 Knock-out
RIMKLBP2	16.1931	0.481485	0.954546	0.504412	0.613972	NA	6	AC-AE	CPSF6 Knock-out
CLUH	10738.5	0.0313953	0.0482107	0.651212	0.51491	0.722661	6	AC-AE	CPSF6 Knock-out
CTB-179K24.3	33.9256	-0.217012	0.630221	-0.344343	0.730588	0.86464	6	AC-AE	CPSF6 Knock-out
IFNAR2	5162.28	-0.144296	0.0587854	-2.45463	0.0141031	0.0614555	6	AC-AE	CPSF6 Knock-out
CNR1	13.3491	2.02632	1.17727	1.72121	0.0852126	NA	6	AC-AE	CPSF6 Knock-out
AKAP11	17610.5	0.588322	0.0554544	10.6091	2.70322e-26	4.67087e-24	6	AC-AE	CPSF6 Knock-out
C5	282.406	-0.743759	0.212498	-3.50008	0.000465119	0.00366887	6	AC-AE	CPSF6 Knock-out
RP5-1041C10.3	14.2564	-0.733923	1.00235	-0.732201	0.464046	NA	6	AC-AE	CPSF6 Knock-out
RP11-321N4.5	106.864	0.757502	0.421455	1.79735	0.0722804	0.209663	6	AC-AE	CPSF6 Knock-out
LYAR	6443.03	-0.0760603	0.0544332	-1.39732	0.162319	0.364765	6	AC-AE	CPSF6 Knock-out
RP1-167O22.1	15.8687	-3.13139	1.23798	-2.52944	0.0114244	NA	6	AC-AE	CPSF6 Knock-out
RSPH10B	33.648	0.630422	0.611884	1.0303	0.30287	0.536649	6	AC-AE	CPSF6 Knock-out
CGRRF1	512.07	-0.0961777	0.17044	-0.564291	0.572556	0.76505	6	AC-AE	CPSF6 Knock-out
RP11-429J17.2	64.0462	0.519257	0.442805	1.17265	0.240935	0.464512	6	AC-AE	CPSF6 Knock-out
NDUFA6	4334.99	-0.0642133	0.0655449	-0.979683	0.327243	0.562304	6	AC-AE	CPSF6 Knock-out
RP4-647C14.2	32.195	-0.3575	0.627608	-0.569623	0.568933	0.762603	6	AC-AE	CPSF6 Knock-out
PLAGL2	15349.7	0.00575814	0.0422706	0.136221	0.891647	0.948689	6	AC-AE	CPSF6 Knock-out
SLC12A7	3122.5	0.0577224	0.0696388	0.828882	0.407171	0.635334	6	AC-AE	CPSF6 Knock-out
AC004985.12	40.2045	-0.399937	0.56046	-0.713588	0.475482	0.693288	6	AC-AE	CPSF6 Knock-out
MNS1	54.9985	-0.790159	0.516848	-1.5288	0.126313	0.309699	6	AC-AE	CPSF6 Knock-out
RN7SL834P	48.5876	-0.803573	0.51569	-1.55825	0.119174	0.298119	6	AC-AE	CPSF6 Knock-out
PRICKLE1	15.1937	0.337815	1.07042	0.31559	0.752314	NA	6	AC-AE	CPSF6 Knock-out
OGFRP1	57.8992	0.665072	0.48179	1.38042	0.167458	0.371307	6	AC-AE	CPSF6 Knock-out
TXNDC9	2041.12	-0.194566	0.0842388	-2.3097	0.0209048	0.0834249	6	AC-AE	CPSF6 Knock-out
SPR	259.8	-0.323268	0.231544	-1.39614	0.162672	0.365088	6	AC-AE	CPSF6 Knock-out
RP11-304F15.3	13.6566	-1.24725	1.00633	-1.2394	0.215199	NA	6	AC-AE	CPSF6 Knock-out
RP4-584D14.6	9.75449	0.714454	1.15093	0.62076	0.534758	NA	6	AC-AE	CPSF6 Knock-out
ABCB10	5097.12	-0.109546	0.0608317	-1.80081	0.0717331	0.208555	6	AC-AE	CPSF6 Knock-out
KATNAL1	2084.58	0.490217	0.0948235	5.16978	2.34365e-07	4.40676e-06	6	AC-AE	CPSF6 Knock-out
RP4-800J21.3	229.43	0.00476356	0.234928	0.0202766	0.983823	0.992408	6	AC-AE	CPSF6 Knock-out
RP11-378A13.2	48.1825	0.0796836	0.611734	0.130259	0.896362	0.950081	6	AC-AE	CPSF6 Knock-out
HS6ST1P1	20.7206	0.469154	0.778879	0.602345	0.546945	NA	6	AC-AE	CPSF6 Knock-out
OGT	39643	0.106961	0.0375153	2.85114	0.00435626	0.0237726	6	AC-AE	CPSF6 Knock-out
FAM120AOS	3323.31	0.0246006	0.0797792	0.308359	0.757809	0.87874	6	AC-AE	CPSF6 Knock-out
MAD2L2	3711.64	0.0686247	0.0662677	1.03557	0.300404	0.534279	6	AC-AE	CPSF6 Knock-out
ATXN1	5130.54	0.164765	0.0605525	2.72103	0.00650779	0.0330831	6	AC-AE	CPSF6 Knock-out
RP13-494C23.1	17.9921	1.45971	0.90919	1.60551	0.108382	NA	6	AC-AE	CPSF6 Knock-out
ANKRD61	57.5992	-0.211939	0.465626	-0.455171	0.648986	0.817516	6	AC-AE	CPSF6 Knock-out
ZBED1	5699.43	0.21162	0.0577238	3.66608	0.000246294	0.00211782	6	AC-AE	CPSF6 Knock-out
CTC-471F3.5	177.102	0.219621	0.272798	0.805069	0.42078	0.646497	6	AC-AE	CPSF6 Knock-out
LY96	331.949	-0.0194517	0.200269	-0.0971276	0.922625	0.963477	6	AC-AE	CPSF6 Knock-out
GLTSCR2-AS1	28.0378	-0.822968	0.699014	-1.17733	0.239065	NA	6	AC-AE	CPSF6 Knock-out
AGGF1P1	18.5656	0.175829	0.814954	0.215753	0.82918	NA	6	AC-AE	CPSF6 Knock-out
RNF181	4041.86	0.0315352	0.0622439	0.506639	0.612408	0.792396	6	AC-AE	CPSF6 Knock-out
C3orf52	533.233	-0.120679	0.163411	-0.738498	0.460212	0.680452	6	AC-AE	CPSF6 Knock-out
RP11-188C12.2	82.1577	-0.533872	0.399293	-1.33704	0.181208	0.390615	6	AC-AE	CPSF6 Knock-out
ATP6V1H	3284.87	-0.101126	0.0726184	-1.39257	0.163751	0.366508	6	AC-AE	CPSF6 Knock-out
TRGV3	136.807	0.19309	0.316993	0.609131	0.542438	0.743238	6	AC-AE	CPSF6 Knock-out
MB	416.692	0.749831	0.181793	4.12465	3.71305e-05	0.00041016	6	AC-AE	CPSF6 Knock-out
RP11-235E17.4	14.3579	0.0212041	0.913129	0.0232214	0.981474	NA	6	AC-AE	CPSF6 Knock-out
RSRC2	11935.4	-0.1719	0.0479	-3.58873	0.000332287	0.00274924	6	AC-AE	CPSF6 Knock-out
RAB28	1133.66	-0.222848	0.117413	-1.89799	0.0576978	0.178931	6	AC-AE	CPSF6 Knock-out
ARHGAP9	7114.3	-0.0804084	0.0525453	-1.53027	0.125951	0.308902	6	AC-AE	CPSF6 Knock-out
FSBP	110.283	-0.827606	0.407521	-2.03083	0.0422722	0.142105	6	AC-AE	CPSF6 Knock-out
ZNF385A	318.058	0.610762	0.206605	2.95618	0.00311476	0.0181179	6	AC-AE	CPSF6 Knock-out
CATSPER2	421.6	0.650567	0.178105	3.65271	0.000259491	0.00221851	6	AC-AE	CPSF6 Knock-out
CTDSPL	833.511	-1.03953	0.14225	-7.30781	2.71532e-13	1.37144e-11	6	AC-AE	CPSF6 Knock-out
UBE2Q2P1	121.323	0.0481638	0.32621	0.147647	0.882622	0.944322	6	AC-AE	CPSF6 Knock-out
MTPN	22278.5	0.0623997	0.0410072	1.52168	0.12809	0.313165	6	AC-AE	CPSF6 Knock-out
ZNF443	330.575	-0.263719	0.216414	-1.21858	0.223002	0.443599	6	AC-AE	CPSF6 Knock-out
SPDL1	3897.21	-0.0197521	0.0643031	-0.307172	0.758713	0.879019	6	AC-AE	CPSF6 Knock-out
UBIAD1	2074.41	-0.601735	0.0838111	-7.17965	6.98877e-13	3.30607e-11	6	AC-AE	CPSF6 Knock-out
RP11-425M5.7	16.0403	0.187948	0.880211	0.213526	0.830916	NA	6	AC-AE	CPSF6 Knock-out
AP001205.1	15.2537	0.170761	0.892402	0.19135	0.848252	NA	6	AC-AE	CPSF6 Knock-out
KIAA1324L	488.999	-0.206301	0.166137	-1.24175	0.214328	0.432583	6	AC-AE	CPSF6 Knock-out
IL5	104.137	-0.261722	0.380599	-0.687659	0.491668	0.704929	6	AC-AE	CPSF6 Knock-out
UBE2N	12912	-0.0411536	0.0428239	-0.960997	0.336554	0.571188	6	AC-AE	CPSF6 Knock-out
STAT2	7903.83	-0.212478	0.0498753	-4.26019	2.04254e-05	0.000240519	6	AC-AE	CPSF6 Knock-out
RAVER1	13686.6	0.125895	0.0503847	2.49868	0.0124658	0.0556353	6	AC-AE	CPSF6 Knock-out
NDUFS6	3100.96	0.0113401	0.0742501	0.152728	0.878613	0.942577	6	AC-AE	CPSF6 Knock-out
HTT	23480.9	0.245729	0.0396365	6.19957	5.66171e-10	1.79069e-08	6	AC-AE	CPSF6 Knock-out
ATP6V1E2	341.957	-0.0624563	0.20338	-0.307091	0.758774	0.879019	6	AC-AE	CPSF6 Knock-out
HAP1	27.0561	0.224956	0.68143	0.330124	0.741306	NA	6	AC-AE	CPSF6 Knock-out
MYLK2	26.9977	-0.375192	0.709856	-0.528546	0.59712	NA	6	AC-AE	CPSF6 Knock-out
SRGAP2C	1838.04	-0.244519	0.0893149	-2.73772	0.00618663	0.031805	6	AC-AE	CPSF6 Knock-out
ZNF730	47.065	-0.384981	0.626034	-0.614952	0.538586	0.740847	6	AC-AE	CPSF6 Knock-out
SRD5A3-AS1	24.4256	0.786469	0.765877	1.02689	0.304474	NA	6	AC-AE	CPSF6 Knock-out
PEPD	2016.94	-0.0116278	0.0960074	-0.121114	0.903601	0.953804	6	AC-AE	CPSF6 Knock-out
SZRD1	25070.2	-0.0923433	0.0372984	-2.4758	0.0132938	0.0586923	6	AC-AE	CPSF6 Knock-out
RPRD1A	2259.74	-0.836627	0.104851	-7.97922	1.47257e-15	9.36907e-14	6	AC-AE	CPSF6 Knock-out
PLA2G4B	135.048	0.0875607	0.344542	0.254136	0.79939	0.901594	6	AC-AE	CPSF6 Knock-out
TANK	7248.42	0.228416	0.0547588	4.17131	3.02854e-05	0.000342379	6	AC-AE	CPSF6 Knock-out
C20orf195	26.5901	0.512662	0.754278	0.679673	0.496712	NA	6	AC-AE	CPSF6 Knock-out
YAF2	1349.4	-0.183138	0.107433	-1.70467	0.0882561	0.241615	6	AC-AE	CPSF6 Knock-out
CTD-2514C3.1	41.9624	0.558997	0.549748	1.01682	0.309237	0.543825	6	AC-AE	CPSF6 Knock-out
LINC00652	9.72691	0.651764	1.15735	0.563153	0.57333	NA	6	AC-AE	CPSF6 Knock-out
MRPS28	1888.71	-0.182966	0.0878772	-2.08206	0.037337	0.129684	6	AC-AE	CPSF6 Knock-out
HSPA6	214.422	0.745135	0.344113	2.16538	0.0303586	0.110775	6	AC-AE	CPSF6 Knock-out
CTD-2047H16.3	20.7454	-1.4199	0.783619	-1.81198	0.0699897	NA	6	AC-AE	CPSF6 Knock-out
STKLD1	57.5848	0.245066	0.474714	0.51624	0.605687	0.787949	6	AC-AE	CPSF6 Knock-out
RP5-837I24.1	19.0153	0.347786	0.806005	0.431494	0.666109	NA	6	AC-AE	CPSF6 Knock-out
ERCC8	805.881	0.434811	0.137316	3.1665	0.00154288	0.0100462	6	AC-AE	CPSF6 Knock-out
INE1	143.811	-0.337816	0.352713	-0.957766	0.338181	0.572588	6	AC-AE	CPSF6 Knock-out
WASH5P	815.066	-0.185006	0.132776	-1.39337	0.163508	0.366065	6	AC-AE	CPSF6 Knock-out
VIPAS39	2216.41	0.0149786	0.0852387	0.175725	0.86051	0.933347	6	AC-AE	CPSF6 Knock-out
EPHB6	1424.15	0.218765	0.100761	2.17113	0.0299212	0.109511	6	AC-AE	CPSF6 Knock-out
LRRC16B	674.562	0.116339	0.162042	0.717955	0.472785	0.691383	6	AC-AE	CPSF6 Knock-out
ZNF788	1251.64	0.144743	0.108942	1.32862	0.183973	0.394653	6	AC-AE	CPSF6 Knock-out
RP11-299H21.1	10.431	0.0320334	1.11595	0.028705	0.9771	NA	6	AC-AE	CPSF6 Knock-out
RP11-843P14.2	25.9446	0.128598	0.702962	0.182938	0.854847	NA	6	AC-AE	CPSF6 Knock-out
TRAJ4	17.3512	-1.36486	0.921298	-1.48145	0.138486	NA	6	AC-AE	CPSF6 Knock-out
ELOVL4	198.315	0.420271	0.25552	1.64477	0.100018	0.265147	6	AC-AE	CPSF6 Knock-out
RP11-426C22.4	23.9343	-0.178874	0.736308	-0.242934	0.808057	NA	6	AC-AE	CPSF6 Knock-out
ZNF483	115.016	-0.2463	0.332993	-0.739656	0.459509	0.679841	6	AC-AE	CPSF6 Knock-out
PKP4	4789.24	0.0400481	0.0623591	0.642218	0.520732	0.726855	6	AC-AE	CPSF6 Knock-out
SHISA9	86.5679	0.968097	0.389557	2.48512	0.0129508	0.0573374	6	AC-AE	CPSF6 Knock-out
NDUFB2-AS1	80.3754	0.69698	0.408128	1.70775	0.087683	0.240487	6	AC-AE	CPSF6 Knock-out
CTA-223H9.9	12.921	1.59157	0.973269	1.63528	0.10199	NA	6	AC-AE	CPSF6 Knock-out
CTC-205M6.1	11.295	0.996684	1.04045	0.957931	0.338097	NA	6	AC-AE	CPSF6 Knock-out
TMEM86A	36.4575	0.533164	0.61434	0.867864	0.385469	0.617194	6	AC-AE	CPSF6 Knock-out
SRP72	24127.3	-0.0745782	0.0392924	-1.89803	0.0576921	0.178931	6	AC-AE	CPSF6 Knock-out
CCZ1	4608.47	0.072765	0.0609577	1.1937	0.232596	0.454965	6	AC-AE	CPSF6 Knock-out
CRKL	17682.8	-0.140278	0.048759	-2.87696	0.00401528	0.0222446	6	AC-AE	CPSF6 Knock-out
CELSR3-AS1	8.56142	0.00531493	1.1814	0.00449885	0.99641	NA	6	AC-AE	CPSF6 Knock-out
CETP	113.792	0.472621	0.335061	1.41055	0.158377	0.359002	6	AC-AE	CPSF6 Knock-out
RP11-25L3.1	11.9592	0.011272	0.999034	0.0112829	0.990998	NA	6	AC-AE	CPSF6 Knock-out
MFSD5	1596.77	0.147939	0.0970818	1.52386	0.127543	0.312108	6	AC-AE	CPSF6 Knock-out
RPGRIP1L	890.378	0.140142	0.127536	1.09884	0.271839	0.501611	6	AC-AE	CPSF6 Knock-out
HPS3	4307.57	0.0345366	0.0704798	0.490021	0.624119	0.800762	6	AC-AE	CPSF6 Knock-out
CMTM1	197.95	-1.53825	0.278046	-5.53237	3.15939e-08	7.17681e-07	6	AC-AE	CPSF6 Knock-out
RP11-96K19.4	83.5308	-0.306656	0.44622	-0.687231	0.491937	0.705119	6	AC-AE	CPSF6 Knock-out
RHOBTB3	316.836	0.0461135	0.20722	0.222534	0.823898	0.914978	6	AC-AE	CPSF6 Knock-out
MIAT_exon5_2	34.2692	1.33619	0.732213	1.82486	0.068022	0.201041	6	AC-AE	CPSF6 Knock-out
GALNT10	11162.5	-0.129123	0.0464076	-2.78237	0.00539632	0.0285192	6	AC-AE	CPSF6 Knock-out
RP11-313P13.4	225.979	-0.150403	0.257046	-0.585122	0.558466	0.755622	6	AC-AE	CPSF6 Knock-out
MTMR11	479.312	-0.132466	0.169217	-0.782817	0.433734	0.657228	6	AC-AE	CPSF6 Knock-out
TUSC1	24.9125	-0.168109	0.761422	-0.220783	0.825262	NA	6	AC-AE	CPSF6 Knock-out
USP14	10183.3	-0.204164	0.0507853	-4.02014	5.81624e-05	0.000605797	6	AC-AE	CPSF6 Knock-out
CLIP3	448.721	0.503599	0.17449	2.88613	0.00390017	0.021739	6	AC-AE	CPSF6 Knock-out
MPDU1	4923.71	0.0183783	0.0595493	0.308624	0.757608	0.87874	6	AC-AE	CPSF6 Knock-out
CTD-2376I20.1	53.3791	0.278201	0.489279	0.568595	0.569631	0.763306	6	AC-AE	CPSF6 Knock-out
GIPC3	253.482	0.120234	0.257532	0.466873	0.640591	0.810889	6	AC-AE	CPSF6 Knock-out
EBP	8343.25	0.0211583	0.0522446	0.404986	0.685488	0.838921	6	AC-AE	CPSF6 Knock-out
NCR3	1530.74	-0.127242	0.109063	-1.16668	0.243341	0.467678	6	AC-AE	CPSF6 Knock-out
LINC00299	13.908	-0.578099	0.942603	-0.6133	0.539678	NA	6	AC-AE	CPSF6 Knock-out
SYNPO	57.1663	-0.0816701	0.506615	-0.161207	0.87193	0.939032	6	AC-AE	CPSF6 Knock-out
ZNF37A	7700.81	0.0702305	0.0525535	1.33636	0.181431	0.390816	6	AC-AE	CPSF6 Knock-out
ENO1-IT1	143.487	-0.312748	0.301416	-1.0376	0.299458	0.533209	6	AC-AE	CPSF6 Knock-out
CEACAM1	1231.7	-0.020286	0.112157	-0.180872	0.856468	0.93102	6	AC-AE	CPSF6 Knock-out
PGRMC1	3191.44	-0.35884	0.0698382	-5.13816	2.77443e-07	5.11711e-06	6	AC-AE	CPSF6 Knock-out
HTRA2	5241.02	0.0412593	0.0621418	0.663954	0.506719	0.716346	6	AC-AE	CPSF6 Knock-out
YWHAE	33803.3	-0.113804	0.0374829	-3.03615	0.00239623	0.0146169	6	AC-AE	CPSF6 Knock-out
WNT5B	39.8853	-0.277999	0.567905	-0.489516	0.624476	0.800914	6	AC-AE	CPSF6 Knock-out
SEMA6A	153.18	0.0433042	0.305055	0.141955	0.887115	0.94626	6	AC-AE	CPSF6 Knock-out
AC000123.2	277.879	0.373833	0.214772	1.74061	0.0817526	0.229318	6	AC-AE	CPSF6 Knock-out
EIF2B3	2751.75	-0.015618	0.0747224	-0.209013	0.834438	0.919282	6	AC-AE	CPSF6 Knock-out
MTG2	2179.95	0.15415	0.0862743	1.78674	0.0739797	0.213791	6	AC-AE	CPSF6 Knock-out
SOX4	1162.16	-0.25278	0.112814	-2.24068	0.0250465	0.0959485	6	AC-AE	CPSF6 Knock-out
HAVCR1	79.0085	-0.669595	0.434053	-1.54266	0.122914	0.30409	6	AC-AE	CPSF6 Knock-out
PLCD1	969.593	-0.0547491	0.126638	-0.432328	0.665503	0.82797	6	AC-AE	CPSF6 Knock-out
UPB1	25.1916	0.116057	0.719827	0.16123	0.871913	NA	6	AC-AE	CPSF6 Knock-out
RP11-434D9.1	17.9331	-0.458738	1.02148	-0.449089	0.653367	NA	6	AC-AE	CPSF6 Knock-out
WDR26	17300.5	0.0289466	0.0396544	0.729971	0.465408	0.684497	6	AC-AE	CPSF6 Knock-out
APOC1	33.526	0.472878	0.625369	0.756158	0.449555	0.670919	6	AC-AE	CPSF6 Knock-out
ITGAV	2171.41	0.372453	0.083766	4.44635	8.734e-06	0.000114147	6	AC-AE	CPSF6 Knock-out
RP11-797A18.5	29.6693	0.0649009	0.640111	0.10139	0.919241	0.961901	6	AC-AE	CPSF6 Knock-out
ATP6V0C	3612.25	0.230847	0.0783698	2.94561	0.00322322	0.0186103	6	AC-AE	CPSF6 Knock-out
MPP6	2576.49	0.0724995	0.0770237	0.941262	0.34657	0.579796	6	AC-AE	CPSF6 Knock-out
RFWD2	4210.05	0.129705	0.0677274	1.91511	0.0554784	0.173744	6	AC-AE	CPSF6 Knock-out
PCTP	1062.83	-0.327192	0.11222	-2.91563	0.00354974	0.0201414	6	AC-AE	CPSF6 Knock-out
SMUG1	1137.93	0.0881857	0.110212	0.800144	0.423627	0.648963	6	AC-AE	CPSF6 Knock-out
CTD-3037G24.4	5.34756	-1.18406	1.93701	-0.611282	0.541013	NA	6	AC-AE	CPSF6 Knock-out
ABCG2	189.787	-0.10991	0.282022	-0.389723	0.696741	0.84587	6	AC-AE	CPSF6 Knock-out
TOMM20	12057.1	-0.504951	0.0486168	-10.3863	2.86102e-25	4.55957e-23	6	AC-AE	CPSF6 Knock-out
LA16c-329F2.2	44.7011	0.977007	0.546618	1.78737	0.073878	0.213618	6	AC-AE	CPSF6 Knock-out
RP11-553L6.5	58.4428	0.995011	0.466756	2.13176	0.0330267	0.118035	6	AC-AE	CPSF6 Knock-out
ABR	9270.41	-0.022954	0.0496976	-0.461873	0.644172	0.813594	6	AC-AE	CPSF6 Knock-out
PPP4R4	176.113	-0.22496	0.270371	-0.832041	0.405386	0.633693	6	AC-AE	CPSF6 Knock-out
HCFC1	23099.3	0.0784288	0.0402781	1.94718	0.051513	0.164479	6	AC-AE	CPSF6 Knock-out
RP11-408E5.4	12.6266	0.765336	1.02046	0.749995	0.453258	NA	6	AC-AE	CPSF6 Knock-out
MYH7	38.1363	-0.137528	0.581147	-0.236649	0.812929	0.909255	6	AC-AE	CPSF6 Knock-out
EIF4A1	75650.2	0.118933	0.0371253	3.20356	0.0013574	0.00902092	6	AC-AE	CPSF6 Knock-out
SLC25A5-AS1	52.2696	0.515261	0.493784	1.0435	0.296719	0.530051	6	AC-AE	CPSF6 Knock-out
FPGT-TNNI3K	75.0711	1.04693	0.410111	2.55279	0.0106865	0.049215	6	AC-AE	CPSF6 Knock-out
SOS1	9045.88	0.073569	0.0574483	1.28061	0.20033	0.414562	6	AC-AE	CPSF6 Knock-out
MAT2B	13398.4	0.20175	0.047098	4.28361	1.83883e-05	0.000218886	6	AC-AE	CPSF6 Knock-out
ERVH48-1	45.5989	-0.23405	0.538764	-0.434421	0.663983	0.827114	6	AC-AE	CPSF6 Knock-out
IAH1	4088.26	0.168945	0.0655803	2.57615	0.00999084	0.0465159	6	AC-AE	CPSF6 Knock-out
INPP1	1463.79	0.0600699	0.0981064	0.612294	0.540344	0.741692	6	AC-AE	CPSF6 Knock-out
NAPRT	1135.22	0.263741	0.110347	2.39011	0.0168433	0.0705456	6	AC-AE	CPSF6 Knock-out
CTD-2647E9.3	19.3704	-1.15449	0.963334	-1.19843	0.230748	NA	6	AC-AE	CPSF6 Knock-out
AC019097.7	11.4016	-1.20225	1.04102	-1.15488	0.24814	NA	6	AC-AE	CPSF6 Knock-out
HPS1	6281.09	0.136146	0.0531068	2.56363	0.0103584	0.0479508	6	AC-AE	CPSF6 Knock-out
NOTCH2	23510.9	0.218552	0.0393314	5.55669	2.74945e-08	6.3122e-07	6	AC-AE	CPSF6 Knock-out
IRF2BPL	3209.94	0.274959	0.0691455	3.97654	6.99266e-05	0.000712505	6	AC-AE	CPSF6 Knock-out
ANKRD20A3	156.006	0.409718	0.302124	1.35613	0.175059	0.381884	6	AC-AE	CPSF6 Knock-out
RP11-423H2.3	25.8555	-0.346277	0.745119	-0.464727	0.642127	NA	6	AC-AE	CPSF6 Knock-out
PTPN2	5471.72	-0.190735	0.060565	-3.14927	0.00163679	0.0105707	6	AC-AE	CPSF6 Knock-out
ZCCHC7	2946.83	-0.104682	0.075746	-1.38201	0.166968	0.371027	6	AC-AE	CPSF6 Knock-out
RAI14	116.622	0.445228	0.342475	1.30003	0.193591	0.4072	6	AC-AE	CPSF6 Knock-out
SIGLEC16	16.5894	-0.209716	0.857141	-0.244669	0.806713	NA	6	AC-AE	CPSF6 Knock-out
SQSTM1	13276	0.247198	0.0484106	5.10628	3.28567e-07	5.97941e-06	6	AC-AE	CPSF6 Knock-out
DGCR2	3745.94	-0.0433832	0.0663062	-0.654286	0.512928	0.720904	6	AC-AE	CPSF6 Knock-out
RP11-259N19.1	184.941	-0.602607	0.263316	-2.28853	0.0221067	0.0868033	6	AC-AE	CPSF6 Knock-out
C2CD4D	128.413	0.11421	0.311363	0.366808	0.713762	0.855587	6	AC-AE	CPSF6 Knock-out
SALL4	19.1842	1.32967	0.828921	1.6041	0.108693	NA	6	AC-AE	CPSF6 Knock-out
TPST2	1734.62	-0.105948	0.0934559	-1.13367	0.256935	0.484891	6	AC-AE	CPSF6 Knock-out
NCOA2	8889.28	0.339399	0.0471485	7.19851	6.0872e-13	2.91316e-11	6	AC-AE	CPSF6 Knock-out
SLC22A13	25.2556	0.432256	0.718539	0.601577	0.547456	NA	6	AC-AE	CPSF6 Knock-out
SUZ12P1	1047.45	0.302171	0.122927	2.45813	0.0139662	0.0610695	6	AC-AE	CPSF6 Knock-out
FAM229A	241.006	0.182471	0.320277	0.569729	0.568862	0.762603	6	AC-AE	CPSF6 Knock-out
SIX5	140.102	0.420648	0.309527	1.35901	0.174145	0.380688	6	AC-AE	CPSF6 Knock-out
PRMT3	2962.26	-0.0417806	0.0739728	-0.564811	0.572203	0.764892	6	AC-AE	CPSF6 Knock-out
TTC32	922.408	0.627343	0.126607	4.95503	7.23201e-07	1.24177e-05	6	AC-AE	CPSF6 Knock-out
RP3-508I15.21	157.571	-0.91306	0.294612	-3.0992	0.00194045	0.0122275	6	AC-AE	CPSF6 Knock-out
CCDC114	76.5958	0.104385	0.407495	0.256164	0.797824	0.900707	6	AC-AE	CPSF6 Knock-out
DHX33	5158.31	-0.310065	0.0572644	-5.41461	6.14225e-08	1.3197e-06	6	AC-AE	CPSF6 Knock-out
MED20	1898.23	0.052645	0.0862721	0.61022	0.541716	0.742631	6	AC-AE	CPSF6 Knock-out
HERC2P10	185.928	-0.276262	0.26411	-1.04601	0.295557	0.529011	6	AC-AE	CPSF6 Knock-out
CTB-113P19.3	7.9449	1.72662	1.37435	1.25632	0.209	NA	6	AC-AE	CPSF6 Knock-out
KMT5A	4473.33	-0.0126951	0.063221	-0.200804	0.840851	0.922571	6	AC-AE	CPSF6 Knock-out
TWF1	1803.68	0.152989	0.0902605	1.69498	0.09008	0.245258	6	AC-AE	CPSF6 Knock-out
CRYBB3	23.476	0.600131	0.751559	0.798515	0.424572	NA	6	AC-AE	CPSF6 Knock-out
AC006129.3	46.8271	-0.484205	0.539854	-0.89692	0.369762	0.602709	6	AC-AE	CPSF6 Knock-out
CFL1	88641.5	0.0409316	0.0316456	1.29344	0.19586	0.409705	6	AC-AE	CPSF6 Knock-out
TULP4	1753.23	0.56465	0.096474	5.85287	4.83162e-09	1.28961e-07	6	AC-AE	CPSF6 Knock-out
RP11-229P13.2	9.40733	1.65214	1.19007	1.38827	0.165055	NA	6	AC-AE	CPSF6 Knock-out
RP11-111K18.1	965.993	0.82631	0.14534	5.68536	1.30536e-08	3.1604e-07	6	AC-AE	CPSF6 Knock-out
THAP7	1595.93	0.154125	0.0949919	1.62251	0.104695	0.273701	6	AC-AE	CPSF6 Knock-out
F8	884.578	-0.245551	0.12236	-2.00679	0.044772	0.148375	6	AC-AE	CPSF6 Knock-out
TRGV4	112.92	0.191798	0.337685	0.56798	0.570048	0.763553	6	AC-AE	CPSF6 Knock-out
CA14	52.9078	-1.3441	0.511419	-2.62819	0.00858414	0.0412859	6	AC-AE	CPSF6 Knock-out
URB1	8525.27	-0.00944817	0.0479117	-0.1972	0.843671	0.924053	6	AC-AE	CPSF6 Knock-out
CHADL	13.0026	-0.57722	1.04779	-0.550893	0.581707	NA	6	AC-AE	CPSF6 Knock-out
BLOC1S6	7058.06	-0.461779	0.073371	-6.29376	3.09873e-10	1.04233e-08	6	AC-AE	CPSF6 Knock-out
DPY19L2	133.556	0.505715	0.338236	1.49516	0.134874	0.323677	6	AC-AE	CPSF6 Knock-out
HMGN1P8	11.2664	-0.183201	1.05712	-0.173302	0.862414	NA	6	AC-AE	CPSF6 Knock-out
CDH20	15.4345	1.79877	1.1485	1.56619	0.117305	NA	6	AC-AE	CPSF6 Knock-out
PRRC2A	56513.9	0.0260773	0.0329646	0.79107	0.428903	0.653224	6	AC-AE	CPSF6 Knock-out
OSBPL8	13722	-0.0280616	0.0451108	-0.622059	0.533903	0.736697	6	AC-AE	CPSF6 Knock-out
HMGB2	52921.8	-0.149753	0.0346378	-4.3234	1.5364e-05	0.000187311	6	AC-AE	CPSF6 Knock-out
AC004490.1	18.4888	0.1326	0.823977	0.160927	0.872151	NA	6	AC-AE	CPSF6 Knock-out
RAVER2	321.068	0.0440499	0.213707	0.206123	0.836695	0.920445	6	AC-AE	CPSF6 Knock-out
RP11-54C4.3	47.154	0.964091	0.525489	1.83466	0.0665567	0.197778	6	AC-AE	CPSF6 Knock-out
LINC01446	8.33985	0.96798	1.41973	0.681805	0.495362	NA	6	AC-AE	CPSF6 Knock-out
FLNA	291772	0.076112	0.0298486	2.54994	0.0107742	0.0495118	6	AC-AE	CPSF6 Knock-out
HIF1A-AS2	89.5528	0.676876	0.391606	1.72846	0.0839054	0.233561	6	AC-AE	CPSF6 Knock-out
CTD-2555A7.3	27.8037	-0.261372	0.693054	-0.37713	0.706077	NA	6	AC-AE	CPSF6 Knock-out
CREB3L4	567.794	-0.198252	0.153282	-1.29338	0.195879	0.409705	6	AC-AE	CPSF6 Knock-out
PAQR7	1678.46	0.167853	0.0939473	1.78668	0.07399	0.213791	6	AC-AE	CPSF6 Knock-out
CLIC1	42040.5	-0.00587114	0.0362507	-0.16196	0.871338	0.93878	6	AC-AE	CPSF6 Knock-out
RP11-139H15.7	9.40325	-0.617396	1.16022	-0.532138	0.594631	NA	6	AC-AE	CPSF6 Knock-out
RP11-444D3.1	17.5223	2.35103	1.00949	2.32892	0.0198635	NA	6	AC-AE	CPSF6 Knock-out
AATK	32.5059	1.12669	0.649068	1.73586	0.0825885	0.23111	6	AC-AE	CPSF6 Knock-out
CARD8-AS1	1630.64	-0.60203	0.103119	-5.8382	5.27669e-09	1.39705e-07	6	AC-AE	CPSF6 Knock-out
CTB-96E2.3	7.10939	-3.66004	1.74449	-2.09806	0.0358998	NA	6	AC-AE	CPSF6 Knock-out
BAG2	3151	-0.123608	0.0791374	-1.56194	0.118302	0.296704	6	AC-AE	CPSF6 Knock-out
MBD3	8855.21	0.0801591	0.057423	1.39594	0.162732	0.365149	6	AC-AE	CPSF6 Knock-out
SLC25A16	688.569	-0.767133	0.147807	-5.19012	2.10163e-07	3.97445e-06	6	AC-AE	CPSF6 Knock-out
AGPAT5	4964.51	-0.295126	0.0660126	-4.47075	7.79472e-06	0.000102771	6	AC-AE	CPSF6 Knock-out
CD109	8138.65	0.0184058	0.0529731	0.347456	0.728249	0.863597	6	AC-AE	CPSF6 Knock-out
ARL5A	5670	-0.98137	0.066713	-14.7103	5.53373e-49	3.78484e-46	6	AC-AE	CPSF6 Knock-out
BZW1P2	126.265	-0.0320967	0.31487	-0.101937	0.918807	0.961569	6	AC-AE	CPSF6 Knock-out
RP11-773H22.4	15.9162	0.319196	0.929471	0.343417	0.731285	NA	6	AC-AE	CPSF6 Knock-out
AC132008.1	12.0782	-0.288918	1.03866	-0.278166	0.780885	NA	6	AC-AE	CPSF6 Knock-out
WNK1	35247.6	0.213634	0.0348044	6.13814	8.34945e-10	2.52406e-08	6	AC-AE	CPSF6 Knock-out
ZNFX1	10090.9	0.100755	0.0497478	2.02531	0.0428352	0.143468	6	AC-AE	CPSF6 Knock-out
SLC41A1	6634.81	0.0742048	0.0552517	1.34303	0.179262	0.388101	6	AC-AE	CPSF6 Knock-out
RNASE4	349.717	-0.0446125	0.205017	-0.217604	0.827738	0.916206	6	AC-AE	CPSF6 Knock-out
RP11-28G8.1	9.255	0.0584965	1.41751	0.0412672	0.967083	NA	6	AC-AE	CPSF6 Knock-out
TWIST1	98.1251	0.719545	0.375312	1.91719	0.0552138	0.173064	6	AC-AE	CPSF6 Knock-out
LRP11	879.235	0.107614	0.126865	0.848254	0.396297	0.626276	6	AC-AE	CPSF6 Knock-out
RAP2C-AS1	43.5765	-1.14402	0.538817	-2.12321	0.0337365	0.119945	6	AC-AE	CPSF6 Knock-out
CLASRP	5006.94	-0.0266783	0.0579426	-0.460427	0.64521	0.814389	6	AC-AE	CPSF6 Knock-out
RP11-174G6.5	191.893	-0.566305	0.286553	-1.97627	0.0481242	0.156211	6	AC-AE	CPSF6 Knock-out
SERPINB8	2065.09	-0.0719373	0.0903379	-0.796314	0.42585	0.650974	6	AC-AE	CPSF6 Knock-out
ANP32A	23091.2	-0.0223021	0.04056	-0.549856	0.582418	0.771622	6	AC-AE	CPSF6 Knock-out
OTULIN	6451.44	-0.130213	0.0564973	-2.30477	0.0211795	0.0842202	6	AC-AE	CPSF6 Knock-out
EIF2A	14394.5	-0.0433583	0.0458303	-0.946063	0.344116	0.57789	6	AC-AE	CPSF6 Knock-out
RPGR	570.302	0.059797	0.173187	0.345274	0.729889	0.864621	6	AC-AE	CPSF6 Knock-out
PDZD11	1258.98	0.138019	0.103658	1.33149	0.183028	0.393144	6	AC-AE	CPSF6 Knock-out
NCOA1	8845.18	0.213734	0.0475729	4.49276	7.03047e-06	9.39017e-05	6	AC-AE	CPSF6 Knock-out
ALG5	1844.91	0.108802	0.0870603	1.24973	0.211399	0.428525	6	AC-AE	CPSF6 Knock-out
CYP26C1	23.0649	0.189258	0.722646	0.261896	0.793401	NA	6	AC-AE	CPSF6 Knock-out
TRIM23	917.384	0.512902	0.120747	4.24774	2.15938e-05	0.00025355	6	AC-AE	CPSF6 Knock-out
CENPC	3939.76	-0.0821082	0.0694368	-1.18249	0.237012	0.459713	6	AC-AE	CPSF6 Knock-out
ST3GAL2	3532.82	0.0950066	0.0679865	1.39743	0.162283	0.364765	6	AC-AE	CPSF6 Knock-out
SLC25A5	36002.8	-0.276437	0.0383298	-7.21205	5.51144e-13	2.66874e-11	6	AC-AE	CPSF6 Knock-out
RP11-783K16.14	39.7423	-0.163469	0.656688	-0.248929	0.803416	0.903854	6	AC-AE	CPSF6 Knock-out
MUL1	2010.97	0.0962868	0.0846535	1.13742	0.255362	0.482985	6	AC-AE	CPSF6 Knock-out
RP11-543B16.1	16.2047	0.736502	0.975882	0.754704	0.450427	NA	6	AC-AE	CPSF6 Knock-out
RP5-997D16.2	55.2182	-1.02365	0.504204	-2.03022	0.0423341	0.142226	6	AC-AE	CPSF6 Knock-out
ZFAND4	517.541	0.22297	0.158728	1.40473	0.160101	0.361594	6	AC-AE	CPSF6 Knock-out
WBP11	24667.8	0.0801243	0.0366171	2.18816	0.0286576	0.106045	6	AC-AE	CPSF6 Knock-out
NFAT5	7842.54	0.168527	0.0493237	3.41676	0.000633702	0.00477166	6	AC-AE	CPSF6 Knock-out
COQ6	1114.4	-0.120384	0.11342	-1.0614	0.288509	0.520942	6	AC-AE	CPSF6 Knock-out
ERLEC1	2919.34	0.201331	0.0732808	2.74739	0.00600721	0.0310773	6	AC-AE	CPSF6 Knock-out
RNA5-8S5	18.1334	0.500592	0.817194	0.612574	0.540158	NA	6	AC-AE	CPSF6 Knock-out
CDC37	29407.7	0.0406707	0.0370129	1.09882	0.271845	0.501611	6	AC-AE	CPSF6 Knock-out
GOLGA8UP	37.7869	0.657324	0.597271	1.10055	0.271094	0.500395	6	AC-AE	CPSF6 Knock-out
PEX2	4094.92	-0.0446952	0.0636734	-0.701945	0.482713	0.69827	6	AC-AE	CPSF6 Knock-out
RP11-798M19.6	919.378	0.0436549	0.135694	0.321715	0.747669	0.873364	6	AC-AE	CPSF6 Knock-out
PPP1R3D	729.388	0.0846575	0.139006	0.609019	0.542512	0.743238	6	AC-AE	CPSF6 Knock-out
SLC1A3	20.5439	-0.143046	0.849082	-0.168471	0.866213	NA	6	AC-AE	CPSF6 Knock-out
PARS2	641.907	-0.0280224	0.142148	-0.197136	0.843721	0.924053	6	AC-AE	CPSF6 Knock-out
HOXB-AS1	89.7053	0.117822	0.391082	0.301272	0.763207	0.881326	6	AC-AE	CPSF6 Knock-out
JMY	2691.25	0.179427	0.0749217	2.39487	0.0166264	0.0698727	6	AC-AE	CPSF6 Knock-out
UNQ6494	469.029	0.168341	0.170865	0.98523	0.324511	0.559396	6	AC-AE	CPSF6 Knock-out
BEST4	83.464	0.315326	0.386683	0.815464	0.414807	0.642061	6	AC-AE	CPSF6 Knock-out
NACC2	2229.84	-0.218478	0.0977245	-2.23565	0.0253747	0.0967762	6	AC-AE	CPSF6 Knock-out
RP11-429E11.3	26.3899	0.720034	0.713503	1.00915	0.312901	NA	6	AC-AE	CPSF6 Knock-out
VPS54	2638.34	-0.0491689	0.076269	-0.644678	0.519136	0.725985	6	AC-AE	CPSF6 Knock-out
PCDH9	59.001	0.0290457	0.480812	0.0604097	0.951829	0.977295	6	AC-AE	CPSF6 Knock-out
ZACN	657.786	0.295709	0.142914	2.06914	0.0385329	0.132966	6	AC-AE	CPSF6 Knock-out
RPS28	14519.8	0.034444	0.0439905	0.782986	0.433635	0.657138	6	AC-AE	CPSF6 Knock-out
USF3	3491.88	-0.0747407	0.0673979	-1.10895	0.267453	0.496489	6	AC-AE	CPSF6 Knock-out
PHGDH	8997.73	0.0221826	0.0480479	0.461676	0.644314	0.813695	6	AC-AE	CPSF6 Knock-out
RPL28	66200.7	-0.0809456	0.0396396	-2.04204	0.0411476	0.139208	6	AC-AE	CPSF6 Knock-out
RP11-1046B16.3	10.2766	1.29212	1.07393	1.20316	0.228913	NA	6	AC-AE	CPSF6 Knock-out
UST	236.174	-0.184374	0.240046	-0.768077	0.442442	0.66502	6	AC-AE	CPSF6 Knock-out
ICE1	8734.56	-0.0770381	0.0505692	-1.52342	0.127654	0.312333	6	AC-AE	CPSF6 Knock-out
SORBS1	213.634	0.839324	0.272573	3.07927	0.00207511	0.012932	6	AC-AE	CPSF6 Knock-out
CCNDBP1	4751.35	-0.218696	0.0602676	-3.62875	0.000284793	0.00240725	6	AC-AE	CPSF6 Knock-out
GNL2	12706.9	0.0304204	0.0429022	0.709063	0.478285	0.694872	6	AC-AE	CPSF6 Knock-out
DHX58	1329.66	-0.335835	0.10538	-3.18689	0.0014381	0.00947668	6	AC-AE	CPSF6 Knock-out
RP11-16E12.1	28.8347	-0.623406	0.819406	-0.760803	0.446775	NA	6	AC-AE	CPSF6 Knock-out
NT5DC2	2423.3	0.00984129	0.080439	0.122345	0.902626	0.953327	6	AC-AE	CPSF6 Knock-out
RNF24	5230.11	-0.0836375	0.059781	-1.39907	0.161793	0.363832	6	AC-AE	CPSF6 Knock-out
HCAR1	248.625	0.0005451	0.260736	0.00209062	0.998332	0.999123	6	AC-AE	CPSF6 Knock-out
RP5-1057I20.4	124.405	0.425917	0.328139	1.29798	0.194294	0.408052	6	AC-AE	CPSF6 Knock-out
SCAF11	20069.7	-0.22702	0.0379943	-5.97509	2.29957e-09	6.40873e-08	6	AC-AE	CPSF6 Knock-out
NUDT9	1391.62	0.243471	0.101123	2.40767	0.0160545	0.0679344	6	AC-AE	CPSF6 Knock-out
SLC15A3	112.362	0.115314	0.337234	0.341942	0.732395	0.865534	6	AC-AE	CPSF6 Knock-out
RP11-381E24.1	78.9121	-2.09003	0.499754	-4.18212	2.88805e-05	0.000327398	6	AC-AE	CPSF6 Knock-out
SRD5A3	1090.68	0.37828	0.121347	3.11734	0.00182489	0.0116287	6	AC-AE	CPSF6 Knock-out
TSHZ2	8211.94	-0.000209245	0.0523881	-0.00399413	0.996813	0.99848	6	AC-AE	CPSF6 Knock-out
IFI27	77.2478	-0.635742	0.421158	-1.50951	0.131168	0.318369	6	AC-AE	CPSF6 Knock-out
DMTN	1826.7	0.17581	0.0872899	2.01409	0.044	0.146414	6	AC-AE	CPSF6 Knock-out
POU2F2	12152.4	0.232517	0.0567808	4.09499	4.22186e-05	0.000458043	6	AC-AE	CPSF6 Knock-out
MT1F	151.377	0.308925	0.299554	1.03128	0.302407	0.536244	6	AC-AE	CPSF6 Knock-out
ACTN1	19272.1	0.214064	0.0399761	5.3548	8.56501e-08	1.78646e-06	6	AC-AE	CPSF6 Knock-out
WNK4	14.8795	-0.185383	1.07298	-0.172774	0.862829	NA	6	AC-AE	CPSF6 Knock-out
RP11-16C1.2	15.6384	0.433334	0.875644	0.494875	0.620688	NA	6	AC-AE	CPSF6 Knock-out
GPC2	257.961	0.0714946	0.231797	0.308436	0.757751	0.87874	6	AC-AE	CPSF6 Knock-out
DCAF13	5487.75	-0.102741	0.062016	-1.65668	0.0975839	0.260638	6	AC-AE	CPSF6 Knock-out
RFPL3S	67.9544	-0.968948	0.474366	-2.04262	0.0410903	0.139106	6	AC-AE	CPSF6 Knock-out
RP11-180M15.6	8.26035	-2.215	1.39144	-1.59187	0.111414	NA	6	AC-AE	CPSF6 Knock-out
RP11-1094M14.11	698.894	0.383242	0.140278	2.73201	0.00629492	0.0322648	6	AC-AE	CPSF6 Knock-out
HSPA12B	9.10544	-3.27296	1.5975	-2.04881	0.0404808	NA	6	AC-AE	CPSF6 Knock-out
GPER1	51.3313	-0.214149	0.524425	-0.408349	0.683017	0.837705	6	AC-AE	CPSF6 Knock-out
RFNG	1950.57	0.0204888	0.087957	0.232941	0.815807	0.910922	6	AC-AE	CPSF6 Knock-out
DDN	235.923	-0.490183	0.262397	-1.8681	0.0617483	0.187495	6	AC-AE	CPSF6 Knock-out
OR52N4	66.735	0.911051	0.537124	1.69617	0.0898544	0.244807	6	AC-AE	CPSF6 Knock-out
RBBP4	25105.2	-0.147337	0.0370028	-3.98179	6.83977e-05	0.000698227	6	AC-AE	CPSF6 Knock-out
GTF2IRD2B	557.792	-0.518485	0.162066	-3.19923	0.00137797	0.00912442	6	AC-AE	CPSF6 Knock-out
BRI3BP	6438.25	-0.746504	0.0684266	-10.9095	1.03769e-27	1.95789e-25	6	AC-AE	CPSF6 Knock-out
C3orf38	3008.86	0.102598	0.0714002	1.43694	0.150736	0.347207	6	AC-AE	CPSF6 Knock-out
CTA-963H5.5	51.7687	-1.44081	3.83626	-0.375576	0.707232	0.851928	6	AC-AE	CPSF6 Knock-out
FAM60CP	18.6672	0.356758	0.808915	0.441033	0.659189	NA	6	AC-AE	CPSF6 Knock-out
PROZ	37.0952	-0.656939	0.665494	-0.987145	0.323572	0.558745	6	AC-AE	CPSF6 Knock-out
CELA2B	13.0048	0.854874	0.977661	0.874407	0.381896	NA	6	AC-AE	CPSF6 Knock-out
ADGRE1	895.798	0.79189	0.123288	6.42311	1.33518e-10	4.76456e-09	6	AC-AE	CPSF6 Knock-out
CTD-2231E14.2	116.392	0.126902	0.36162	0.350927	0.725643	0.862397	6	AC-AE	CPSF6 Knock-out
TSPAN31	1988.36	0.200424	0.0890686	2.25022	0.024435	0.0941992	6	AC-AE	CPSF6 Knock-out
DLGAP5	13531.3	0.143795	0.0426336	3.37281	0.000744047	0.00548676	6	AC-AE	CPSF6 Knock-out
HCST	1826.63	0.510702	0.0934561	5.46462	4.63901e-08	1.02214e-06	6	AC-AE	CPSF6 Knock-out
SDHC	8229.41	0.0591873	0.0591425	1.00076	0.316944	0.551888	6	AC-AE	CPSF6 Knock-out
TRMT10C	4895.63	0.0360441	0.0623664	0.577941	0.563304	0.758674	6	AC-AE	CPSF6 Knock-out
CDIP1	5247.65	0.157178	0.0567681	2.76877	0.00562681	0.0295376	6	AC-AE	CPSF6 Knock-out
RP11-325F22.2	1357.53	0.458083	0.106432	4.30401	1.67733e-05	0.000200973	6	AC-AE	CPSF6 Knock-out
DPH5	2093.86	-0.120935	0.0839087	-1.44127	0.149509	0.345466	6	AC-AE	CPSF6 Knock-out
UQCRB	10755.2	-0.0340116	0.0455357	-0.746922	0.455111	0.675841	6	AC-AE	CPSF6 Knock-out
REV3L	5310.55	0.0129062	0.0622441	0.207348	0.835738	0.920296	6	AC-AE	CPSF6 Knock-out
SOS1-IT1	205.452	-0.533941	0.266807	-2.00122	0.0453685	0.149641	6	AC-AE	CPSF6 Knock-out
RP11-666O2.5	8.76524	-0.312083	1.19162	-0.261897	0.793401	NA	6	AC-AE	CPSF6 Knock-out
RP11-259P15.4	14.203	-0.496978	0.979977	-0.507133	0.612062	NA	6	AC-AE	CPSF6 Knock-out
TMEM70	1947.07	0.00999835	0.0903104	0.110711	0.911846	0.958051	6	AC-AE	CPSF6 Knock-out
NUDCD1	6916.95	-0.100895	0.0540449	-1.86688	0.0619188	0.187893	6	AC-AE	CPSF6 Knock-out
DNAH1	2618.73	-0.160614	0.0808269	-1.98713	0.0469075	0.153231	6	AC-AE	CPSF6 Knock-out
CCL4	8391.3	0.833296	0.0579325	14.3839	6.53046e-47	3.97028e-44	6	AC-AE	CPSF6 Knock-out
ADAM17	2778.89	0.187523	0.0805502	2.32802	0.0199109	0.0803536	6	AC-AE	CPSF6 Knock-out
CLNS1A	10696.3	-0.0700269	0.0473728	-1.47821	0.139352	0.330941	6	AC-AE	CPSF6 Knock-out
AC026202.3	10.4315	0.965419	1.25541	0.769007	0.441889	NA	6	AC-AE	CPSF6 Knock-out
RP11-837J7.3	13.6309	1.33884	0.955285	1.40151	0.161061	NA	6	AC-AE	CPSF6 Knock-out
CTC-459F4.9	48.5733	-1.4242	0.536028	-2.65696	0.00788497	0.0386364	6	AC-AE	CPSF6 Knock-out
POMT1	3213.18	-0.0882377	0.076447	-1.15423	0.248404	0.474323	6	AC-AE	CPSF6 Knock-out
NIN	10397.2	0.219669	0.0483595	4.54241	5.56136e-06	7.67141e-05	6	AC-AE	CPSF6 Knock-out
CTSS	5270.86	-0.0624213	0.0591068	-1.05608	0.290934	0.523763	6	AC-AE	CPSF6 Knock-out
CTB-147N14.6	32.8783	2.95164	0.894842	3.29851	0.000972007	0.00685374	6	AC-AE	CPSF6 Knock-out
RAC1P2	52.7348	0.323335	0.487562	0.663167	0.507224	0.716838	6	AC-AE	CPSF6 Knock-out
RPL7AP6	571.338	0.0937626	0.150293	0.623865	0.532716	0.735687	6	AC-AE	CPSF6 Knock-out
UBE2FP3	11.6519	-1.25646	1.02346	-1.22765	0.219578	NA	6	AC-AE	CPSF6 Knock-out
CCR1	189.166	0.267328	0.270146	0.989569	0.322385	0.557458	6	AC-AE	CPSF6 Knock-out
SPIN1	3378.8	-0.206004	0.0755484	-2.72678	0.00639556	0.032618	6	AC-AE	CPSF6 Knock-out
LMNTD2	164.11	-0.0611342	0.292331	-0.209127	0.834349	0.919282	6	AC-AE	CPSF6 Knock-out
NDUFA8	3099.98	0.046272	0.0711824	0.650048	0.515661	0.723036	6	AC-AE	CPSF6 Knock-out
ING5	2445.31	-0.105418	0.0797751	-1.32144	0.186356	0.398	6	AC-AE	CPSF6 Knock-out
FAM127C	335.19	0.05596	0.201069	0.278312	0.780773	0.891637	6	AC-AE	CPSF6 Knock-out
CTB-129O4.1	22.8202	-0.812958	0.755943	-1.07542	0.282186	NA	6	AC-AE	CPSF6 Knock-out
ZMAT1	244.647	-0.456202	0.241779	-1.88686	0.0591795	0.182189	6	AC-AE	CPSF6 Knock-out
GBP1P1	14.3892	0.532885	0.930833	0.572482	0.566996	NA	6	AC-AE	CPSF6 Knock-out
HNRNPH2	2774.98	-0.438428	0.346375	-1.26576	0.205598	0.421756	6	AC-AE	CPSF6 Knock-out
CDK17	2611.86	-0.560958	0.0943922	-5.94284	2.80131e-09	7.70243e-08	6	AC-AE	CPSF6 Knock-out
CTB-186G2.1	15.2168	0.155796	0.901355	0.172846	0.862772	NA	6	AC-AE	CPSF6 Knock-out
RP11-44F14.2	120.259	0.490195	0.345256	1.4198	0.155666	0.35501	6	AC-AE	CPSF6 Knock-out
TRBV6-6	488.528	0.0990273	0.167069	0.592733	0.55336	0.751813	6	AC-AE	CPSF6 Knock-out
ARL6IP6	2011.47	0.05702	0.087553	0.651262	0.514877	0.722661	6	AC-AE	CPSF6 Knock-out
PCGF1	961.931	-0.220616	0.13346	-1.65305	0.09832	0.261958	6	AC-AE	CPSF6 Knock-out
USP41	38.3079	-0.502853	0.573881	-0.876233	0.380903	0.612933	6	AC-AE	CPSF6 Knock-out
CTD-2516F10.2	133.273	0.131206	0.316571	0.41446	0.678538	0.835411	6	AC-AE	CPSF6 Knock-out
NDUFA11	4809.85	0.119883	0.06018	1.99208	0.0463625	0.152086	6	AC-AE	CPSF6 Knock-out
RP11-384K6.8	12.3164	-0.794643	1.01882	-0.779963	0.435413	NA	6	AC-AE	CPSF6 Knock-out
SNORD6	39.9409	0.00464933	0.561178	0.00828495	0.99339	0.99705	6	AC-AE	CPSF6 Knock-out
ADSL	10948.2	-0.0692947	0.0457897	-1.51333	0.130197	0.316464	6	AC-AE	CPSF6 Knock-out
ZNF582-AS1	37.1992	0.304788	0.609944	0.499698	0.617288	0.796196	6	AC-AE	CPSF6 Knock-out
APOD	266.158	1.02643	0.232055	4.42321	9.72441e-06	0.000125394	6	AC-AE	CPSF6 Knock-out
GNRHR2P1	216.857	-2.5648	0.273751	-9.36907	7.31757e-21	7.88755e-19	6	AC-AE	CPSF6 Knock-out
PLS3	2095.28	-0.114589	0.0867311	-1.3212	0.186435	0.398058	6	AC-AE	CPSF6 Knock-out
C20orf96	728.308	0.178563	0.141828	1.25902	0.208025	0.42477	6	AC-AE	CPSF6 Knock-out
FAHD1	1503.22	0.0408858	0.102862	0.397482	0.691012	0.842842	6	AC-AE	CPSF6 Knock-out
HSPE1-MOB4	258.393	-0.0552606	0.260321	-0.212279	0.831889	0.918447	6	AC-AE	CPSF6 Knock-out
ZNF835	77.6964	-0.414208	0.417038	-0.993214	0.320606	0.555765	6	AC-AE	CPSF6 Knock-out
SNAPC1	2636.24	-0.299614	0.0861347	-3.47844	0.000504339	0.00391244	6	AC-AE	CPSF6 Knock-out
EFNA1	65.9232	-0.0420998	0.543152	-0.0775101	0.938218	0.970917	6	AC-AE	CPSF6 Knock-out
MAPK8	3999.93	-0.192467	0.070258	-2.73943	0.00615456	0.0316699	6	AC-AE	CPSF6 Knock-out
LPCAT2	527.413	-0.21113	0.164339	-1.28472	0.198891	0.413108	6	AC-AE	CPSF6 Knock-out
RNASEH2C	4806.65	0.327905	0.0657124	4.98999	6.03815e-07	1.0578e-05	6	AC-AE	CPSF6 Knock-out
CHMP1A	7380.23	0.261144	0.0653484	3.99618	6.43737e-05	0.000660846	6	AC-AE	CPSF6 Knock-out
C9orf129	95.0318	0.204401	0.365875	0.558665	0.576391	0.767686	6	AC-AE	CPSF6 Knock-out
TPTEP1	61.1566	0.852255	0.514757	1.65565	0.0977935	0.261064	6	AC-AE	CPSF6 Knock-out
PARP3	1463.26	-0.0762881	0.102123	-0.747023	0.45505	0.675841	6	AC-AE	CPSF6 Knock-out
NBPF3	657.151	0.187804	0.143651	1.30736	0.19109	0.403751	6	AC-AE	CPSF6 Knock-out
ARF1	28193.5	-0.0210892	0.0370028	-0.569936	0.568721	0.762571	6	AC-AE	CPSF6 Knock-out
THTPA	1075.91	0.158286	0.117117	1.35152	0.176527	0.384004	6	AC-AE	CPSF6 Knock-out
HSPA1A	16461.2	0.508116	0.18948	2.68164	0.0073263	0.036487	6	AC-AE	CPSF6 Knock-out
RP5-997D24.3	57.2904	-0.462391	0.465513	-0.993293	0.320567	0.555765	6	AC-AE	CPSF6 Knock-out
ZNF689	1169.14	0.0942654	0.115765	0.814285	0.415482	0.642742	6	AC-AE	CPSF6 Knock-out
GLTP	3144.93	0.11489	0.0724899	1.5849	0.112988	0.287813	6	AC-AE	CPSF6 Knock-out
PRF1	7789.65	0.507049	0.0504637	10.0478	9.39546e-24	1.28522e-21	6	AC-AE	CPSF6 Knock-out
PKIA	2888.82	-0.216184	0.0752945	-2.87118	0.00408945	0.0225566	6	AC-AE	CPSF6 Knock-out
PSENEN	1970.66	0.33375	0.0884416	3.77368	0.000160857	0.001464	6	AC-AE	CPSF6 Knock-out
AMDHD2	2210.06	-0.0132496	0.0812303	-0.163111	0.870431	0.938526	6	AC-AE	CPSF6 Knock-out
ZBTB22	1426.13	-0.0731455	0.097479	-0.750372	0.453031	0.674084	6	AC-AE	CPSF6 Knock-out
ZNF704	209.64	-0.00728545	0.280188	-0.026002	0.979256	0.990723	6	AC-AE	CPSF6 Knock-out
SLC5A2	19.7893	0.94976	0.865347	1.09755	0.272401	NA	6	AC-AE	CPSF6 Knock-out
RER1	6875.07	-0.158105	0.0538162	-2.93788	0.00330468	0.0189564	6	AC-AE	CPSF6 Knock-out
ENTPD4	4499.36	-0.3994	0.0645726	-6.18529	6.1988e-10	1.92715e-08	6	AC-AE	CPSF6 Knock-out
DDIT4	101177	-0.0780969	0.0306953	-2.54427	0.0109507	0.0501701	6	AC-AE	CPSF6 Knock-out
TAF13	870.209	0.146535	0.129627	1.13044	0.258291	0.48616	6	AC-AE	CPSF6 Knock-out
ZNF700	2046.98	-0.196847	0.0846406	-2.32568	0.0200354	0.0807267	6	AC-AE	CPSF6 Knock-out
RP1-286D6.5	83.1942	-0.113326	0.390484	-0.290219	0.771649	0.886608	6	AC-AE	CPSF6 Knock-out
PLAC9	12.2663	-2.12815	1.2119	-1.75603	0.0790826	NA	6	AC-AE	CPSF6 Knock-out
GANAB	36873.4	0.0399765	0.0357234	1.11906	0.263116	0.491192	6	AC-AE	CPSF6 Knock-out
AC125232.1	1221.1	0.110308	0.108198	1.01951	0.307963	0.542521	6	AC-AE	CPSF6 Knock-out
ZMYM3	7973.45	-0.0700069	0.0513008	-1.36464	0.172368	0.378062	6	AC-AE	CPSF6 Knock-out
AIP	11128.9	0.00255079	0.0448515	0.0568718	0.954647	0.978797	6	AC-AE	CPSF6 Knock-out
LINC01144	39.3818	0.565668	0.583899	0.968776	0.332657	0.56727	6	AC-AE	CPSF6 Knock-out
IGF2R	20545.9	0.0650169	0.0377073	1.72425	0.0846619	0.234999	6	AC-AE	CPSF6 Knock-out
RP11-395A13.2	20.0097	0.396697	0.783654	0.506215	0.612706	NA	6	AC-AE	CPSF6 Knock-out
ZNF845	1189.83	-0.000469765	0.111958	-0.00419591	0.996652	0.998477	6	AC-AE	CPSF6 Knock-out
KIF9	142.617	-0.185872	0.299275	-0.621073	0.534552	0.737367	6	AC-AE	CPSF6 Knock-out
TROAP	3709.78	0.120596	0.0728594	1.65519	0.0978865	0.261269	6	AC-AE	CPSF6 Knock-out
ALG10B	1112.03	-1.37899	0.114747	-12.0177	2.8697e-33	7.59776e-31	6	AC-AE	CPSF6 Knock-out
RNF141	1294.01	-0.00375732	0.119836	-0.0313539	0.974987	0.988502	6	AC-AE	CPSF6 Knock-out
RP11-411B6.6	1943.47	-0.668412	0.629261	-1.06222	0.288137	0.52067	6	AC-AE	CPSF6 Knock-out
AP001107.1	14.1236	-0.21727	0.919438	-0.236307	0.813194	NA	6	AC-AE	CPSF6 Knock-out
AC142472.6	90.9093	-0.0782775	0.377973	-0.207098	0.835933	0.920373	6	AC-AE	CPSF6 Knock-out
C19orf71	181.364	-0.452602	0.279893	-1.61705	0.105867	0.275799	6	AC-AE	CPSF6 Knock-out
KLLN	52.5199	-0.455212	0.552012	-0.824642	0.409575	0.637392	6	AC-AE	CPSF6 Knock-out
RAD23B	15417.7	-0.0311018	0.0404701	-0.768512	0.442183	0.664814	6	AC-AE	CPSF6 Knock-out
UBBP4	60.5629	0.0661721	0.451593	0.146531	0.883503	0.944371	6	AC-AE	CPSF6 Knock-out
TMOD3	14156.2	-0.293784	0.0508703	-5.77516	7.68817e-09	1.96575e-07	6	AC-AE	CPSF6 Knock-out
RIPK2	153.727	0.141203	0.294528	0.479422	0.631639	0.805434	6	AC-AE	CPSF6 Knock-out
BATF3	4829.3	-0.0678838	0.0608342	-1.11588	0.264473	0.49294	6	AC-AE	CPSF6 Knock-out
CIRBP	8020.15	-0.221853	0.0530065	-4.1854	2.84667e-05	0.000323377	6	AC-AE	CPSF6 Knock-out
CD79B	1392.41	-0.125459	0.100342	-1.25031	0.211187	0.428349	6	AC-AE	CPSF6 Knock-out
PNPLA6	11045.7	0.022911	0.0474092	0.483261	0.628911	0.803578	6	AC-AE	CPSF6 Knock-out
CTD-2583A14.10	587.32	0.338386	0.446476	0.757903	0.448509	0.669986	6	AC-AE	CPSF6 Knock-out
ARHGAP10	1895.9	0.105358	0.096712	1.08939	0.27598	0.506447	6	AC-AE	CPSF6 Knock-out
MT1G	29.9382	0.00926124	0.649402	0.0142612	0.988622	0.994803	6	AC-AE	CPSF6 Knock-out
AC097713.3	26.3983	-0.185203	0.708596	-0.261366	0.79381	NA	6	AC-AE	CPSF6 Knock-out
NEFH	3040.36	0.0451815	0.0767513	0.588674	0.55608	0.753637	6	AC-AE	CPSF6 Knock-out
PPIAP31	79.5114	0.0133445	0.399533	0.0334003	0.973355	0.987676	6	AC-AE	CPSF6 Knock-out
SLC29A1	6287.43	0.0187813	0.0559358	0.335765	0.737048	0.868158	6	AC-AE	CPSF6 Knock-out
EPHA1-AS1	93.524	-0.834553	0.370015	-2.25546	0.0241045	0.0930781	6	AC-AE	CPSF6 Knock-out
MBTPS2	658.723	-0.194766	0.149883	-1.29945	0.193789	0.407408	6	AC-AE	CPSF6 Knock-out
ACVR2B	1651.22	-0.105973	0.0922904	-1.14825	0.250863	0.477053	6	AC-AE	CPSF6 Knock-out
RP11-23N2.4	37.7667	0.114578	0.587473	0.195036	0.845365	0.924724	6	AC-AE	CPSF6 Knock-out
PSMC6	9168.36	-0.030524	0.0546612	-0.558423	0.576556	0.767711	6	AC-AE	CPSF6 Knock-out
KCNA6	81.2228	-0.840414	1.42549	-0.589561	0.555485	0.753204	6	AC-AE	CPSF6 Knock-out
C8orf44-SGK3	31.6354	0.554802	0.756321	0.733554	0.463221	0.682871	6	AC-AE	CPSF6 Knock-out
TRBV11-3	231.275	0.327333	0.236082	1.38652	0.165588	0.36936	6	AC-AE	CPSF6 Knock-out
KRT17P2	25.6793	0.0885572	0.873899	0.101336	0.919284	NA	6	AC-AE	CPSF6 Knock-out
DKC1	13978.6	-0.0143912	0.0463832	-0.310267	0.756358	0.878086	6	AC-AE	CPSF6 Knock-out
RP11-386G11.10	24337.3	-0.522369	0.299955	-1.74149	0.0815977	0.22904	6	AC-AE	CPSF6 Knock-out
ORM2	28.8678	-0.403993	0.651344	-0.620245	0.535096	NA	6	AC-AE	CPSF6 Knock-out
PLA2G16	724.197	0.078867	0.153425	0.514042	0.607223	0.789135	6	AC-AE	CPSF6 Knock-out
RAB43	8010.19	-0.00293123	0.0531266	-0.0551744	0.955999	0.979218	6	AC-AE	CPSF6 Knock-out
REXO4	4317.05	-0.0720645	0.0699421	-1.03035	0.302848	0.536649	6	AC-AE	CPSF6 Knock-out
MIR155HG	9563.8	0.405459	0.0669394	6.0571	1.38594e-09	4.03372e-08	6	AC-AE	CPSF6 Knock-out
LRRC37B	1067.82	-0.230372	0.122186	-1.88543	0.0593721	0.182611	6	AC-AE	CPSF6 Knock-out
TRAF3IP2-AS1	366.127	-0.240024	0.208666	-1.15028	0.250028	0.476127	6	AC-AE	CPSF6 Knock-out
CSAD	927.99	-0.158147	0.122102	-1.2952	0.195252	0.409227	6	AC-AE	CPSF6 Knock-out
CNFN	10.6273	0.548569	1.1599	0.472945	0.636252	NA	6	AC-AE	CPSF6 Knock-out
PHF24	24.9468	-0.803087	0.752561	-1.06714	0.285909	NA	6	AC-AE	CPSF6 Knock-out
ELF4	7244.99	0.00456018	0.0514387	0.0886528	0.929358	0.966511	6	AC-AE	CPSF6 Knock-out
FHIT	1297.32	-0.282803	0.107562	-2.62921	0.00855833	0.0411883	6	AC-AE	CPSF6 Knock-out
RP11-617F23.1	301.965	-1.30967	0.211409	-6.19495	5.83026e-10	1.8334e-08	6	AC-AE	CPSF6 Knock-out
ZCCHC24	347.288	0.163506	0.19273	0.84837	0.396232	0.626242	6	AC-AE	CPSF6 Knock-out
RP11-449J21.5	49.5842	-0.0903504	0.499427	-0.180908	0.85644	0.93102	6	AC-AE	CPSF6 Knock-out
IL18BP	919.038	-0.201654	0.125133	-1.61152	0.107067	0.277692	6	AC-AE	CPSF6 Knock-out
CPT1C	311.535	-0.00449771	0.206627	-0.0217673	0.982634	0.991635	6	AC-AE	CPSF6 Knock-out
ZNF488	13.2235	-0.663133	0.950247	-0.697854	0.485269	NA	6	AC-AE	CPSF6 Knock-out
GABPB1	4009.8	0.122002	0.0693528	1.75915	0.0785525	0.223016	6	AC-AE	CPSF6 Knock-out
CTD-2006H14.2	39.4687	-1.08599	0.572213	-1.89788	0.0577121	0.178931	6	AC-AE	CPSF6 Knock-out
MKNK1-AS1	30.0509	-0.589539	0.751769	-0.784203	0.432921	0.656511	6	AC-AE	CPSF6 Knock-out
ZSWIM3	689.598	-0.232901	0.15348	-1.51748	0.129147	0.314859	6	AC-AE	CPSF6 Knock-out
RP13-638C3.3	14.3192	-0.914846	0.952071	-0.960901	0.336602	NA	6	AC-AE	CPSF6 Knock-out
TPD52L2	8874.86	0.0755879	0.0469869	1.6087	0.107682	0.278644	6	AC-AE	CPSF6 Knock-out
ZNF492	255.279	-0.291059	0.22902	-1.27089	0.203768	0.419498	6	AC-AE	CPSF6 Knock-out
EHBP1	2785.25	-0.0266551	0.0857732	-0.310762	0.755981	0.878086	6	AC-AE	CPSF6 Knock-out
TAS2R15P	11.0431	-2.10823	1.23952	-1.70084	0.0889722	NA	6	AC-AE	CPSF6 Knock-out
CIART	1047.63	0.0878982	0.125285	0.701585	0.482938	0.698334	6	AC-AE	CPSF6 Knock-out
EXOSC3	4189.54	0.167802	0.0620702	2.70342	0.00686306	0.0345574	6	AC-AE	CPSF6 Knock-out
PRKACB	4361.61	0.021669	0.0625307	0.346534	0.728941	0.863963	6	AC-AE	CPSF6 Knock-out
BTK	107.745	-0.201892	0.346888	-0.58201	0.56056	0.757075	6	AC-AE	CPSF6 Knock-out
MEIOB	15.4058	-1.79147	1.03797	-1.72594	0.084358	NA	6	AC-AE	CPSF6 Knock-out
AHR	6913.66	-0.117653	0.0538558	-2.18459	0.0289189	0.106747	6	AC-AE	CPSF6 Knock-out
PCP4L1	112.249	0.535683	0.35052	1.52825	0.12645	0.30994	6	AC-AE	CPSF6 Knock-out
RP11-452F19.3	191.872	0.393077	0.296747	1.32462	0.185298	0.396445	6	AC-AE	CPSF6 Knock-out
RP11-818O24.3	14.9753	1.24923	0.951369	1.31309	0.189152	NA	6	AC-AE	CPSF6 Knock-out
SATB1	87237.2	0.311992	0.0358809	8.6952	3.46221e-18	2.84161e-16	6	AC-AE	CPSF6 Knock-out
KCNN1	26.4846	-0.251838	0.717164	-0.351159	0.725469	NA	6	AC-AE	CPSF6 Knock-out
IMPA1	3247.64	-0.379428	0.077401	-4.90211	9.48125e-07	1.58488e-05	6	AC-AE	CPSF6 Knock-out
RASGRF1	13.3476	0.704265	0.9568	0.736063	0.461693	NA	6	AC-AE	CPSF6 Knock-out
RP11-1348G14.8	32.9595	0.115137	0.633493	0.18175	0.855779	0.930857	6	AC-AE	CPSF6 Knock-out
ARHGEF1	35361.7	0.0320929	0.0377417	0.85033	0.395142	0.625663	6	AC-AE	CPSF6 Knock-out
CTD-3131K8.3	11.5692	0.135625	1.05729	0.128276	0.89793	NA	6	AC-AE	CPSF6 Knock-out
MYB-AS1	22.1686	-0.359771	0.77831	-0.462247	0.643904	NA	6	AC-AE	CPSF6 Knock-out
SIGLEC12	128.774	1.23343	1.4169	0.87051	0.384022	0.615658	6	AC-AE	CPSF6 Knock-out
CFB	14.8653	0.124045	1.00598	0.123307	0.901864	NA	6	AC-AE	CPSF6 Knock-out
SAMD4B	6697.26	0.269557	0.0536584	5.02357	5.07203e-07	8.9332e-06	6	AC-AE	CPSF6 Knock-out
COL4A4	22.3708	0.547769	0.732388	0.747922	0.454507	NA	6	AC-AE	CPSF6 Knock-out
COX7A2P1	10.1121	-3.32642	1.29259	-2.57346	0.0100687	NA	6	AC-AE	CPSF6 Knock-out
BTLA	1623.94	-0.176481	0.100429	-1.75727	0.0788723	0.223569	6	AC-AE	CPSF6 Knock-out
MFNG	12379.4	-0.111062	0.0427385	-2.59865	0.00935916	0.0442582	6	AC-AE	CPSF6 Knock-out
CEPT1	3098.12	-0.439969	0.0728954	-6.03563	1.58346e-09	4.5681e-08	6	AC-AE	CPSF6 Knock-out
NOP58	16393.3	0.114003	0.0411912	2.76765	0.0056462	0.0295921	6	AC-AE	CPSF6 Knock-out
TAZ	3620.37	-0.15185	0.068198	-2.22661	0.0259736	0.0985338	6	AC-AE	CPSF6 Knock-out
RP11-313P13.5	13.0173	0.740653	0.965775	0.7669	0.443141	NA	6	AC-AE	CPSF6 Knock-out
NUDT10	254.6	-0.362651	0.226437	-1.60155	0.109254	0.281143	6	AC-AE	CPSF6 Knock-out
TMEM161B	3002.88	-0.0758869	0.0856189	-0.886333	0.375438	0.607773	6	AC-AE	CPSF6 Knock-out
DMD	369.902	-0.401301	0.197778	-2.02905	0.042453	0.14243	6	AC-AE	CPSF6 Knock-out
RHOB	1683.41	0.593979	0.0951403	6.24319	4.28732e-10	1.38536e-08	6	AC-AE	CPSF6 Knock-out
TP53I11	919.734	0.412709	0.123155	3.35114	0.000804801	0.00582769	6	AC-AE	CPSF6 Knock-out
GOLGA8R	126.545	-0.031256	0.325866	-0.0959167	0.923587	0.963955	6	AC-AE	CPSF6 Knock-out
RPL7AP10	22.927	-0.550963	0.736026	-0.748565	0.454119	NA	6	AC-AE	CPSF6 Knock-out
PXN-AS1	191.267	-0.237345	0.266224	-0.891523	0.372649	0.605587	6	AC-AE	CPSF6 Knock-out
EFCAB8	54.2287	1.69323	0.551027	3.07285	0.00212022	0.0131781	6	AC-AE	CPSF6 Knock-out
RP11-493E12.2	29.9902	-0.94029	0.68214	-1.37844	0.168067	0.37221	6	AC-AE	CPSF6 Knock-out
RP11-982M15.2	19.1292	0.683984	0.810202	0.844214	0.39855	NA	6	AC-AE	CPSF6 Knock-out
SNX13	2701.31	0.443785	0.0853775	5.19791	2.01543e-07	3.83352e-06	6	AC-AE	CPSF6 Knock-out
ZGRF1	4928.75	0.0270037	0.0617046	0.437628	0.661656	0.825859	6	AC-AE	CPSF6 Knock-out
TRMT6	3772.58	-0.0393287	0.0664768	-0.591615	0.554109	0.752332	6	AC-AE	CPSF6 Knock-out
FAM13A	1981.05	0.117876	0.108378	1.08763	0.276756	0.507366	6	AC-AE	CPSF6 Knock-out
FAM35DP	106.938	-0.199371	0.345327	-0.57734	0.56371	0.758905	6	AC-AE	CPSF6 Knock-out
VPS50	1581.46	0.00687758	0.108701	0.0632706	0.949551	0.976193	6	AC-AE	CPSF6 Knock-out
TOMM7	6117.5	-0.104906	0.0542599	-1.9334	0.0531865	0.168424	6	AC-AE	CPSF6 Knock-out
RP11-362K14.5	73.8012	-0.762773	0.503179	-1.51591	0.129543	0.315403	6	AC-AE	CPSF6 Knock-out
CD3E	37949.3	0.0993807	0.0376104	2.64237	0.00823281	0.0399945	6	AC-AE	CPSF6 Knock-out
NTRK2	130.34	0.220235	0.346826	0.635	0.525428	0.729801	6	AC-AE	CPSF6 Knock-out
ACSL1	3501.97	0.269423	0.0829427	3.2483	0.00116096	0.00792396	6	AC-AE	CPSF6 Knock-out
RP11-83A24.1	20.066	-0.144864	0.785081	-0.184521	0.853605	NA	6	AC-AE	CPSF6 Knock-out
PKIB	21.3729	-0.715221	0.76503	-0.934893	0.349843	NA	6	AC-AE	CPSF6 Knock-out
RP11-295M3.4	38.567	0.563795	0.562581	1.00216	0.316267	0.551469	6	AC-AE	CPSF6 Knock-out
FLJ42393	5.86585	-3.87993	2.13158	-1.82021	0.0687268	NA	6	AC-AE	CPSF6 Knock-out
TP53	11572.5	-0.222476	0.0468924	-4.7444	2.09123e-06	3.1903e-05	6	AC-AE	CPSF6 Knock-out
CTC-351M12.1	50.0722	0.342281	0.530244	0.645516	0.518593	0.725473	6	AC-AE	CPSF6 Knock-out
RAB23	422.065	0.167335	0.176546	0.947827	0.343217	0.576891	6	AC-AE	CPSF6 Knock-out
RP11-545I5.3	47.9182	-0.0936201	0.529798	-0.176709	0.859737	0.933019	6	AC-AE	CPSF6 Knock-out
KIAA1024	196.012	-0.545765	0.277112	-1.96948	0.0488985	0.158224	6	AC-AE	CPSF6 Knock-out
GCA	2052.63	-0.255644	0.0918566	-2.78308	0.00538459	0.0284663	6	AC-AE	CPSF6 Knock-out
LINC01296	44.5056	-0.0376404	0.563321	-0.0668188	0.946726	0.97451	6	AC-AE	CPSF6 Knock-out
ELK3	5247.75	-0.22861	0.0778072	-2.93816	0.00330162	0.0189548	6	AC-AE	CPSF6 Knock-out
TNIP2	7341.26	0.155591	0.050039	3.10939	0.00187474	0.0118785	6	AC-AE	CPSF6 Knock-out
RP11-288C18.1	111.529	-0.351799	0.349939	-1.00531	0.314745	0.55001	6	AC-AE	CPSF6 Knock-out
AGAP2	8204.46	-0.0490573	0.051187	-0.958395	0.337864	0.572433	6	AC-AE	CPSF6 Knock-out
RP11-175P19.2	72.0423	0.268298	0.427514	0.627576	0.530282	0.733784	6	AC-AE	CPSF6 Knock-out
RP11-433J8.1	73.7672	0.130864	0.417051	0.313784	0.753685	0.877032	6	AC-AE	CPSF6 Knock-out
OSBPL11	2596.51	-0.0441712	0.0758184	-0.582591	0.560168	0.756859	6	AC-AE	CPSF6 Knock-out
DDX1	12683.7	0.0819898	0.0480026	1.70803	0.087631	0.240464	6	AC-AE	CPSF6 Knock-out
LUCAT1	236.963	0.299253	0.264267	1.13239	0.257472	0.485651	6	AC-AE	CPSF6 Knock-out
HEBP2	2628.76	-0.0295261	0.0764485	-0.386222	0.699332	0.847263	6	AC-AE	CPSF6 Knock-out
NCOA4	20488.4	-0.0354213	0.0387157	-0.914909	0.360239	0.59383	6	AC-AE	CPSF6 Knock-out
THOP1	8992.51	-0.0994372	0.0525927	-1.8907	0.0586641	0.18118	6	AC-AE	CPSF6 Knock-out
CTC-338M12.1	20.113	0.400452	0.889883	0.450005	0.652707	NA	6	AC-AE	CPSF6 Knock-out
USP13	1298.68	-0.367007	0.110421	-3.32369	0.000888343	0.00634282	6	AC-AE	CPSF6 Knock-out
MFSD6	6807.05	-0.0397323	0.056865	-0.698713	0.484731	0.699504	6	AC-AE	CPSF6 Knock-out
FGD4	34.133	0.340884	0.618725	0.550947	0.58167	0.770995	6	AC-AE	CPSF6 Knock-out
B3GNT4	612.122	0.388074	0.171104	2.26807	0.0233251	0.0906873	6	AC-AE	CPSF6 Knock-out
RP11-206L10.8	47.4542	-0.274241	0.519533	-0.52786	0.597596	0.781949	6	AC-AE	CPSF6 Knock-out
IMPDH1P10	12.0847	-0.894714	1.01535	-0.88119	0.378215	NA	6	AC-AE	CPSF6 Knock-out
BAIAP2L2	27.3466	-1.36594	0.745551	-1.83212	0.0669329	NA	6	AC-AE	CPSF6 Knock-out
ZNF256	540.274	-0.0640613	0.158043	-0.40534	0.685227	0.838903	6	AC-AE	CPSF6 Knock-out
ITGB5	83.8787	0.0672922	0.43477	0.154777	0.876997	0.941586	6	AC-AE	CPSF6 Knock-out
RP11-876N24.3	238.726	-0.366331	0.242185	-1.51261	0.130378	0.31664	6	AC-AE	CPSF6 Knock-out
IL4I1	1871.5	0.41657	0.091355	4.55991	5.11757e-06	7.13721e-05	6	AC-AE	CPSF6 Knock-out
THSD1	54.7002	1.09504	0.483524	2.26472	0.0235301	0.091333	6	AC-AE	CPSF6 Knock-out
SNRPD2	17509.7	-0.0166604	0.0407585	-0.408759	0.682717	0.837705	6	AC-AE	CPSF6 Knock-out
SAP30L	904.95	-1.05029	0.127887	-8.21262	2.16415e-16	1.49263e-14	6	AC-AE	CPSF6 Knock-out
CTC-523E23.1	36.4094	-1.77439	0.653812	-2.71391	0.00664948	0.0336886	6	AC-AE	CPSF6 Knock-out
HSD17B10	5659.15	-0.0385408	0.0598357	-0.64411	0.519504	0.726204	6	AC-AE	CPSF6 Knock-out
MICALCL	493.097	0.421726	0.16444	2.56462	0.0103287	0.0478404	6	AC-AE	CPSF6 Knock-out
LL22NC03-2H8.5	251.133	-0.704702	0.25801	-2.7313	0.00630857	0.0322966	6	AC-AE	CPSF6 Knock-out
HMGN4	7765.53	-0.290484	0.0540294	-5.37641	7.59878e-08	1.60326e-06	6	AC-AE	CPSF6 Knock-out
KAT2A	5138.91	-0.256366	0.0603894	-4.24521	2.18389e-05	0.000256061	6	AC-AE	CPSF6 Knock-out
IDO1	86.5366	0.66446	0.474362	1.40075	0.16129	0.363512	6	AC-AE	CPSF6 Knock-out
CBY3	24.5505	1.73228	0.717692	2.41369	0.015792	NA	6	AC-AE	CPSF6 Knock-out
ASH2L	5793.38	-0.00645591	0.0591058	-0.109226	0.913023	0.958529	6	AC-AE	CPSF6 Knock-out
SCAF1	7625.35	0.179476	0.05078	3.53439	0.000408722	0.00328237	6	AC-AE	CPSF6 Knock-out
PMF1-BGLAP	338.644	-0.20601	0.591535	-0.348263	0.727643	0.863274	6	AC-AE	CPSF6 Knock-out
RP11-192H23.7	41.3678	0.21496	0.570711	0.376652	0.706432	0.851714	6	AC-AE	CPSF6 Knock-out
DLEU2	521.704	-0.675586	0.161445	-4.18462	2.85639e-05	0.000324257	6	AC-AE	CPSF6 Knock-out
TUSC5	25.4134	0.0786541	0.705647	0.111464	0.911249	NA	6	AC-AE	CPSF6 Knock-out
ZFPM1	599.938	0.412174	0.163828	2.5159	0.0118729	0.0534449	6	AC-AE	CPSF6 Knock-out
HEIH	2046.85	0.1428	0.0836464	1.70718	0.087788	0.240655	6	AC-AE	CPSF6 Knock-out
RP11-747H7.3	40.6342	0.204701	0.602283	0.339876	0.73395	0.866249	6	AC-AE	CPSF6 Knock-out
DYRK3	931.851	0.209526	0.120468	1.73926	0.0819892	0.229903	6	AC-AE	CPSF6 Knock-out
ZC3H11B	21.5619	0.331552	0.745908	0.444494	0.656685	NA	6	AC-AE	CPSF6 Knock-out
CTD-2325M2.1	16.9593	0.865335	0.845467	1.0235	0.306072	NA	6	AC-AE	CPSF6 Knock-out
BORCS8-MEF2B	465.572	0.20825	0.203929	1.02119	0.307165	0.541523	6	AC-AE	CPSF6 Knock-out
AC079250.1	87.0453	0.0511573	0.376923	0.135723	0.89204	0.948764	6	AC-AE	CPSF6 Knock-out
LRRC37A2	1540.86	-0.270187	0.0994629	-2.71646	0.00659844	0.0334817	6	AC-AE	CPSF6 Knock-out
PDLIM4	36.0112	1.21251	0.628332	1.92972	0.0536411	0.169493	6	AC-AE	CPSF6 Knock-out
ZDHHC5	11341.2	0.10265	0.0438341	2.34178	0.0191922	0.0779884	6	AC-AE	CPSF6 Knock-out
RPL36A	36077.1	-0.0100121	0.0456759	-0.219199	0.826495	0.916127	6	AC-AE	CPSF6 Knock-out
DZANK1	202.066	-0.40794	0.254955	-1.60004	0.109589	0.281607	6	AC-AE	CPSF6 Knock-out
ENTPD1-AS1	535.615	-0.256182	0.157143	-1.63025	0.103049	0.271081	6	AC-AE	CPSF6 Knock-out
RHOG	9670.21	0.0475871	0.0478278	0.994969	0.319751	0.554891	6	AC-AE	CPSF6 Knock-out
EIF2AK3	3421.77	0.131731	0.0669352	1.96804	0.0490631	0.158663	6	AC-AE	CPSF6 Knock-out
LRP12	409.813	0.555997	0.185606	2.99558	0.00273924	0.0163508	6	AC-AE	CPSF6 Knock-out
USP2	101.088	0.522568	0.395731	1.32051	0.186664	0.398297	6	AC-AE	CPSF6 Knock-out
GOLGA2	5029.77	0.0218032	0.0649679	0.3356	0.737173	0.868242	6	AC-AE	CPSF6 Knock-out
C7orf60	1667.61	0.035865	0.0987503	0.363188	0.716464	0.857261	6	AC-AE	CPSF6 Knock-out
XXbac-BPG181B23.7	94.4251	-0.0523682	0.367999	-0.142305	0.886839	0.946027	6	AC-AE	CPSF6 Knock-out
FBXW4	1942.98	0.109662	0.0874867	1.25347	0.210034	0.426869	6	AC-AE	CPSF6 Knock-out
RP1-221C16.8	52.3998	-0.607797	0.513806	-1.18293	0.236837	0.45956	6	AC-AE	CPSF6 Knock-out
MRPL11	4626.41	-0.0307999	0.0636934	-0.483565	0.628695	0.803417	6	AC-AE	CPSF6 Knock-out
GNG4	665.371	0.572654	0.142012	4.03244	5.52012e-05	0.000581597	6	AC-AE	CPSF6 Knock-out
CCDC6	12122.4	-0.0167225	0.0478726	-0.349313	0.726854	0.862644	6	AC-AE	CPSF6 Knock-out
RP11-110I1.14	8.70127	-1.30819	1.28583	-1.01739	0.308969	NA	6	AC-AE	CPSF6 Knock-out
ZNF629	667.464	0.138092	0.163798	0.843066	0.399192	0.628258	6	AC-AE	CPSF6 Knock-out
RP5-908M14.10	225.956	0.787969	0.24229	3.25218	0.00114524	0.00783299	6	AC-AE	CPSF6 Knock-out
RPL13	68471.2	0.0246185	0.0369243	0.66673	0.504944	0.715027	6	AC-AE	CPSF6 Knock-out
NBPF12	2528.2	-0.0854883	0.0843995	-1.0129	0.311107	0.545624	6	AC-AE	CPSF6 Knock-out
RP11-562A8.4	41.7142	0.33	0.595535	0.554124	0.579494	0.769487	6	AC-AE	CPSF6 Knock-out
DDX5	39099.5	-0.0448356	0.034551	-1.29766	0.194403	0.408176	6	AC-AE	CPSF6 Knock-out
RP5-1050D4.5	125.686	0.445723	0.333759	1.33546	0.181724	0.391305	6	AC-AE	CPSF6 Knock-out
DFNB59	80.1423	0.130462	0.405975	0.321354	0.747942	0.873491	6	AC-AE	CPSF6 Knock-out
HIST1H2AJ	19.1888	-0.384849	0.803128	-0.479188	0.631805	NA	6	AC-AE	CPSF6 Knock-out
RP11-632K20.7	1114.1	-0.638106	0.111245	-5.73603	9.69205e-09	2.40955e-07	6	AC-AE	CPSF6 Knock-out
AXL	175.545	0.536792	0.287475	1.86727	0.0618644	0.187778	6	AC-AE	CPSF6 Knock-out
HAUS3	2940.8	-0.137178	0.0717976	-1.91062	0.0560528	0.175145	6	AC-AE	CPSF6 Knock-out
AGFG1	10618.4	0.12178	0.0454021	2.68225	0.00731284	0.0364311	6	AC-AE	CPSF6 Knock-out
XPNPEP3	1874.28	0.0323925	0.098905	0.327511	0.743282	0.871613	6	AC-AE	CPSF6 Knock-out
TBL2	3124.07	0.0983204	0.0706188	1.39227	0.163841	0.36656	6	AC-AE	CPSF6 Knock-out
IL2RG	55376.8	0.184706	0.0329585	5.60419	2.09228e-08	4.89939e-07	6	AC-AE	CPSF6 Knock-out
SS18L1	1934.35	-0.0764218	0.0861872	-0.886695	0.375243	0.607773	6	AC-AE	CPSF6 Knock-out
HEXA	5407.04	-0.168024	0.05679	-2.95868	0.0030896	0.0180301	6	AC-AE	CPSF6 Knock-out
UVRAG	2040.13	0.116762	0.084838	1.3763	0.168729	0.373223	6	AC-AE	CPSF6 Knock-out
MRPS24	2432.39	-0.200651	0.0777645	-2.58023	0.00987334	0.0461042	6	AC-AE	CPSF6 Knock-out
FAM92A1	320.948	-0.532091	0.234693	-2.26718	0.0233792	0.0908663	6	AC-AE	CPSF6 Knock-out
CCDC115	2068.16	-0.122178	0.0827729	-1.47606	0.139928	0.331692	6	AC-AE	CPSF6 Knock-out
ZNF592	8852.53	0.170384	0.0480213	3.54809	0.00038803	0.00313306	6	AC-AE	CPSF6 Knock-out
PANK4	3101.14	0.125277	0.0791643	1.5825	0.113536	0.288675	6	AC-AE	CPSF6 Knock-out
LINC01138	455.876	0.497665	0.168206	2.95866	0.00308978	0.0180301	6	AC-AE	CPSF6 Knock-out
RP11-262H14.3	58.7342	0.953415	0.620914	1.5355	0.12466	0.306976	6	AC-AE	CPSF6 Knock-out
ATP11B	13405	0.0965099	0.0434845	2.21941	0.0264591	0.0997303	6	AC-AE	CPSF6 Knock-out
RP11-180M15.3	24.3347	0.0738138	0.717209	0.102918	0.918028	NA	6	AC-AE	CPSF6 Knock-out
WTIP	131.812	-0.225485	0.314336	-0.717338	0.473165	0.691754	6	AC-AE	CPSF6 Knock-out
CLASP1	13614.8	0.188284	0.0444998	4.23111	2.32538e-05	0.000270142	6	AC-AE	CPSF6 Knock-out
DCAF6	5307.8	0.36124	0.0574196	6.29124	3.14948e-10	1.05723e-08	6	AC-AE	CPSF6 Knock-out
EIF3B	31975.2	-0.0251854	0.0353051	-0.713365	0.47562	0.693349	6	AC-AE	CPSF6 Knock-out
FAM196B	10.1904	0.545803	1.24968	0.436755	0.662289	NA	6	AC-AE	CPSF6 Knock-out
CCDC112	199.222	-0.33426	0.254295	-1.31446	0.188691	0.400332	6	AC-AE	CPSF6 Knock-out
LMBRD1	2427.25	0.188196	0.0885957	2.12421	0.0336522	0.119723	6	AC-AE	CPSF6 Knock-out
AC006128.2	174.979	-0.199078	0.27949	-0.712288	0.476287	0.693906	6	AC-AE	CPSF6 Knock-out
RP11-91P24.1	10.7031	0.466846	1.2674	0.36835	0.712613	NA	6	AC-AE	CPSF6 Knock-out
RP11-17M16.2	39.0664	-0.0313488	0.604918	-0.0518233	0.95867	0.980044	6	AC-AE	CPSF6 Knock-out
ELF1	14893	-0.086344	0.041093	-2.10118	0.035625	0.125087	6	AC-AE	CPSF6 Knock-out
XCL1	87.2815	2.33211	0.426994	5.4617	4.716e-08	1.03632e-06	6	AC-AE	CPSF6 Knock-out
CFH	236.474	0.0285617	0.244748	0.116698	0.907099	0.955724	6	AC-AE	CPSF6 Knock-out
ANXA6	65308.2	0.0966555	0.032373	2.98569	0.00282942	0.0167732	6	AC-AE	CPSF6 Knock-out
NBPF2P	48.0779	-0.674889	0.67257	-1.00345	0.315645	0.550969	6	AC-AE	CPSF6 Knock-out
LINC00540	308.364	0.173021	0.205936	0.84017	0.400813	0.629908	6	AC-AE	CPSF6 Knock-out
PPFIBP1	1940.54	-0.136775	0.11039	-1.23902	0.21534	0.434038	6	AC-AE	CPSF6 Knock-out
TMEM92-AS1	61.5657	0.188909	0.457162	0.413221	0.679445	0.835991	6	AC-AE	CPSF6 Knock-out
FAM78B	84.7712	0.283929	0.39571	0.717518	0.473054	0.691653	6	AC-AE	CPSF6 Knock-out
SRSF4	22526.1	-0.160195	0.0410193	-3.90536	9.40865e-05	0.00091712	6	AC-AE	CPSF6 Knock-out
LDHB	108525	-0.0393376	0.0321389	-1.22399	0.220957	0.44118	6	AC-AE	CPSF6 Knock-out
BCKDHA	5166.23	-0.113036	0.0669423	-1.68856	0.0913046	0.247607	6	AC-AE	CPSF6 Knock-out
BEX1	20.4501	-0.187483	0.780201	-0.240301	0.810097	NA	6	AC-AE	CPSF6 Knock-out
AFG3L1P	1375.6	-0.206492	0.10297	-2.00535	0.0449256	0.14874	6	AC-AE	CPSF6 Knock-out
ACADM	8583.04	0.0304826	0.0511157	0.596345	0.550945	0.750332	6	AC-AE	CPSF6 Knock-out
SAFB2	9274.1	-0.0289421	0.0526511	-0.549696	0.582528	0.771705	6	AC-AE	CPSF6 Knock-out
RPAP3	7115.25	0.206282	0.0544652	3.78742	0.00015222	0.00139826	6	AC-AE	CPSF6 Knock-out
DENND1C	8998.97	0.142105	0.0477866	2.97374	0.00294195	0.0173028	6	AC-AE	CPSF6 Knock-out
RP11-498P14.5	57.3695	0.395474	0.521124	0.758887	0.44792	0.669453	6	AC-AE	CPSF6 Knock-out
TNS3	5485.09	0.321731	0.0628795	5.11663	3.11036e-07	5.69193e-06	6	AC-AE	CPSF6 Knock-out
RP5-1165K10.2	55.8071	-1.05777	0.479931	-2.204	0.0275242	0.102801	6	AC-AE	CPSF6 Knock-out
C2orf74	740.634	-0.110221	0.138883	-0.793623	0.427415	0.651743	6	AC-AE	CPSF6 Knock-out
IFT80	1895.7	-0.144537	0.0961113	-1.50385	0.132621	0.320661	6	AC-AE	CPSF6 Knock-out
NUDT6	487.459	0.00802772	0.178399	0.0449986	0.964108	0.982887	6	AC-AE	CPSF6 Knock-out
RP11-203J24.8	22.4666	-0.321854	0.857164	-0.375487	0.707298	NA	6	AC-AE	CPSF6 Knock-out
TAB3	6069.45	-0.0503274	0.0537561	-0.936218	0.349161	0.582627	6	AC-AE	CPSF6 Knock-out
RHOC	6245.51	0.0656356	0.0567044	1.1575	0.247066	0.47268	6	AC-AE	CPSF6 Knock-out
P2RX4	1831.21	-0.00169438	0.0875518	-0.0193529	0.98456	0.992846	6	AC-AE	CPSF6 Knock-out
RAB4A	1532.95	0.0377015	0.0958021	0.393535	0.693924	0.844073	6	AC-AE	CPSF6 Knock-out
C17orf49	6263.56	0.110839	0.0565479	1.9601	0.0499846	0.160787	6	AC-AE	CPSF6 Knock-out
APOBEC3D	2936.38	-0.0527522	0.072128	-0.73137	0.464553	0.683914	6	AC-AE	CPSF6 Knock-out
APOBEC3C	21930.4	0.225024	0.039318	5.72317	1.04552e-08	2.57303e-07	6	AC-AE	CPSF6 Knock-out
ATP5J	4591.24	0.0501124	0.0638966	0.784273	0.43288	0.656511	6	AC-AE	CPSF6 Knock-out
TMEM181	2728.95	-0.072852	0.075434	-0.965772	0.334158	0.568946	6	AC-AE	CPSF6 Knock-out
MYRFL	20.6384	3.28807	1.12323	2.92733	0.00341887	NA	6	AC-AE	CPSF6 Knock-out
RP11-671J11.5	380.802	-0.247027	0.183367	-1.34717	0.177925	0.386225	6	AC-AE	CPSF6 Knock-out
AC010761.9	59.6004	0.639559	0.484811	1.31919	0.187105	0.398771	6	AC-AE	CPSF6 Knock-out
TOP1MT	3256.51	0.0427533	0.0746094	0.573029	0.566625	0.761204	6	AC-AE	CPSF6 Knock-out
BOD1L1	16035	-0.111663	0.0425849	-2.62213	0.00873811	0.0418669	6	AC-AE	CPSF6 Knock-out
LINC01260	22.5731	0.23044	0.770989	0.298889	0.765025	NA	6	AC-AE	CPSF6 Knock-out
CTD-2619J13.19	39.1521	0.50236	0.627874	0.800098	0.423654	0.648963	6	AC-AE	CPSF6 Knock-out
THEM5	1382.32	-0.119792	0.101209	-1.18361	0.236566	0.459339	6	AC-AE	CPSF6 Knock-out
MYO1C	6898.77	-0.0314283	0.0564262	-0.556981	0.57754	0.76826	6	AC-AE	CPSF6 Knock-out
HMGB1P10	320.837	-0.365365	0.240959	-1.51629	0.129445	0.315253	6	AC-AE	CPSF6 Knock-out
HK3	9.78679	-0.0724564	1.10383	-0.0656407	0.947664	NA	6	AC-AE	CPSF6 Knock-out
NBEA	81.8992	0.188996	0.398417	0.474368	0.635238	0.807702	6	AC-AE	CPSF6 Knock-out
IDE	4253.12	-0.0125341	0.061281	-0.204535	0.837936	0.921157	6	AC-AE	CPSF6 Knock-out
GHET1	46.9555	0.944346	0.572259	1.65021	0.0989005	0.262992	6	AC-AE	CPSF6 Knock-out
CSNK1G2-AS1	37.6474	0.188928	0.604265	0.312657	0.754541	0.877305	6	AC-AE	CPSF6 Knock-out
AC006277.2	12.7871	0.702262	0.968797	0.72488	0.468525	NA	6	AC-AE	CPSF6 Knock-out
RP11-416N2.4	65.8282	-0.607874	0.465485	-1.30589	0.191588	0.404492	6	AC-AE	CPSF6 Knock-out
SNRPN	4620.46	0.0194083	0.0616047	0.315046	0.752727	0.876686	6	AC-AE	CPSF6 Knock-out
METTL9	7516.06	-0.0247415	0.0524552	-0.47167	0.637163	0.809209	6	AC-AE	CPSF6 Knock-out
PDE6C	14.4126	-1.99482	1.08584	-1.83712	0.0661924	NA	6	AC-AE	CPSF6 Knock-out
AL662800.1	19.6324	-0.623654	0.78608	-0.793372	0.427561	NA	6	AC-AE	CPSF6 Knock-out
RP4-583P15.16	8.65702	-2.57822	1.45934	-1.7667	0.077278	NA	6	AC-AE	CPSF6 Knock-out
RP4-539M6.21	19.272	0.254488	0.805455	0.315955	0.752036	NA	6	AC-AE	CPSF6 Knock-out
C11orf45	20.0714	-0.349903	0.895934	-0.390546	0.696133	NA	6	AC-AE	CPSF6 Knock-out
ANP32E	42229.9	-0.190027	0.0341411	-5.56592	2.60779e-08	6.02067e-07	6	AC-AE	CPSF6 Knock-out
GOLIM4	1169.73	0.0738252	0.119765	0.616415	0.53762	0.740169	6	AC-AE	CPSF6 Knock-out
CAMK2N1	48.0513	-0.145584	0.567485	-0.256542	0.797532	0.900599	6	AC-AE	CPSF6 Knock-out
RP11-715J22.3	29.3945	-0.644158	0.65976	-0.976352	0.32889	0.563895	6	AC-AE	CPSF6 Knock-out
ZNF561-AS1	202.853	0.338812	0.253112	1.33858	0.180707	0.390201	6	AC-AE	CPSF6 Knock-out
FBRSL1	2225.6	0.0700511	0.0839754	0.834186	0.404176	0.632706	6	AC-AE	CPSF6 Knock-out
RP11-4B16.1	9.37901	0.276389	1.13685	0.243118	0.807914	NA	6	AC-AE	CPSF6 Knock-out
RAP1GDS1	7907.64	0.0197284	0.0529966	0.372257	0.709701	0.853354	6	AC-AE	CPSF6 Knock-out
SERPINB6	6256.84	-0.141443	0.0559003	-2.53028	0.0113972	0.0517524	6	AC-AE	CPSF6 Knock-out
LCLAT1	2177.06	-0.0396865	0.0807117	-0.491707	0.622927	0.799927	6	AC-AE	CPSF6 Knock-out
YPEL1	110.894	-0.295802	0.368546	-0.80262	0.422194	0.648051	6	AC-AE	CPSF6 Knock-out
CSDE1	60774.6	0.072501	0.0320109	2.26488	0.02352	0.0913153	6	AC-AE	CPSF6 Knock-out
RRN3P2	705.824	0.182135	0.149508	1.21823	0.223136	0.443722	6	AC-AE	CPSF6 Knock-out
FAAP24	773.279	-0.0675354	0.136531	-0.494652	0.620846	0.798261	6	AC-AE	CPSF6 Knock-out
RP5-1180D12.1	1090.63	-0.372481	0.110412	-3.37357	0.000742013	0.00547422	6	AC-AE	CPSF6 Knock-out
ZBTB43	2261.76	-0.00272557	0.0968037	-0.0281556	0.977538	0.9899	6	AC-AE	CPSF6 Knock-out
RP11-753H16.5	30.1188	0.26792	0.660964	0.405348	0.685222	0.838903	6	AC-AE	CPSF6 Knock-out
C1QTNF3-AMACR	90.6801	0.609126	0.527413	1.15493	0.248119	0.474031	6	AC-AE	CPSF6 Knock-out
RP11-297C4.6	93.6191	0.383867	0.391537	0.98041	0.326884	0.561922	6	AC-AE	CPSF6 Knock-out
RP11-521L9.2	10.3671	1.74975	1.14225	1.53185	0.12556	NA	6	AC-AE	CPSF6 Knock-out
RPL10	140603	-0.0208361	0.0333234	-0.625269	0.531794	0.735098	6	AC-AE	CPSF6 Knock-out
NHLH1	42.3993	1.12601	0.574352	1.96049	0.0499386	0.160671	6	AC-AE	CPSF6 Knock-out
WIZ	2682.57	0.0592334	0.0772064	0.767209	0.442957	0.665612	6	AC-AE	CPSF6 Knock-out
HVCN1	378.57	0.33356	0.192648	1.73145	0.0833713	0.232709	6	AC-AE	CPSF6 Knock-out
RP11-762I7.4	30.5425	-0.0622328	0.655269	-0.0949729	0.924336	0.964405	6	AC-AE	CPSF6 Knock-out
CH507-338C24.1	105.652	-0.351213	0.350758	-1.0013	0.316683	0.551711	6	AC-AE	CPSF6 Knock-out
AFF1	11156.9	-0.0592561	0.0456498	-1.29806	0.194268	0.408052	6	AC-AE	CPSF6 Knock-out
POLI	1425.34	-0.196446	0.106949	-1.83681	0.066238	0.197188	6	AC-AE	CPSF6 Knock-out
EXOSC2	6553	-0.0238652	0.0522514	-0.456737	0.64786	0.816477	6	AC-AE	CPSF6 Knock-out
AURKC	38.7097	-0.222589	0.589322	-0.377704	0.705651	0.851209	6	AC-AE	CPSF6 Knock-out
IL10RA	12206.7	-0.0594961	0.0430795	-1.38108	0.167255	0.37107	6	AC-AE	CPSF6 Knock-out
MTUS2	13.252	0.769077	0.977786	0.78655	0.431546	NA	6	AC-AE	CPSF6 Knock-out
IFT172	1031.15	-0.260713	0.133593	-1.95154	0.0509924	0.163261	6	AC-AE	CPSF6 Knock-out
RHOU	407.54	-0.15198	0.186047	-0.816889	0.413992	0.64127	6	AC-AE	CPSF6 Knock-out
CD44	29765	-0.0326985	0.0498081	-0.656489	0.511509	0.719904	6	AC-AE	CPSF6 Knock-out
CEP55	12601.8	0.0700087	0.0449728	1.55669	0.119544	0.298717	6	AC-AE	CPSF6 Knock-out
TPI1P1	86.4873	-0.294829	0.384974	-0.765842	0.44377	0.666406	6	AC-AE	CPSF6 Knock-out
RP11-195E2.1	31.6917	0.497419	0.774799	0.641998	0.520875	0.726931	6	AC-AE	CPSF6 Knock-out
RP11-382A20.3	3861.26	-0.0832103	0.0639676	-1.30082	0.19332	0.406892	6	AC-AE	CPSF6 Knock-out
HIST1H2AB	10.2407	2.76126	1.15867	2.38314	0.0171657	NA	6	AC-AE	CPSF6 Knock-out
RP11-160H22.5	18.4934	2.04665	1.01038	2.02563	0.0428029	NA	6	AC-AE	CPSF6 Knock-out
ZMYM5	1480.39	-0.0427402	0.101544	-0.420901	0.673827	0.832751	6	AC-AE	CPSF6 Knock-out
CD274	3082.66	0.338536	0.0771306	4.38912	1.13808e-05	0.000143926	6	AC-AE	CPSF6 Knock-out
LINC01176	23.4116	0.312591	0.769716	0.406112	0.68466	NA	6	AC-AE	CPSF6 Knock-out
RP11-72M17.1	30.2003	0.570013	0.659456	0.864368	0.387386	0.619116	6	AC-AE	CPSF6 Knock-out
IFT27	1062.56	0.121514	0.121775	0.997855	0.31835	0.553337	6	AC-AE	CPSF6 Knock-out
ARL17B	684.866	0.354446	0.143616	2.46801	0.0135868	0.0597126	6	AC-AE	CPSF6 Knock-out
ADAT2	2550.7	-0.136526	0.0755872	-1.80621	0.0708856	0.206823	6	AC-AE	CPSF6 Knock-out
DNMT3B	265.511	-0.206187	0.244373	-0.843739	0.398815	0.627849	6	AC-AE	CPSF6 Knock-out
AC009095.4	32.2399	-0.124968	0.615859	-0.202916	0.839201	0.921866	6	AC-AE	CPSF6 Knock-out
HBD	21.9819	-0.210512	0.883345	-0.238312	0.811639	NA	6	AC-AE	CPSF6 Knock-out
EPM2AIP1	3202.81	-0.0511937	0.0729334	-0.701923	0.482727	0.69827	6	AC-AE	CPSF6 Knock-out
ZNF131	4481.25	-0.0260985	0.0634774	-0.411146	0.680966	0.836493	6	AC-AE	CPSF6 Knock-out
ZDHHC21	1870.08	-0.21398	0.0902187	-2.37179	0.0177023	0.07325	6	AC-AE	CPSF6 Knock-out
C12orf10	2593.17	0.0190818	0.0770483	0.24766	0.804398	0.904334	6	AC-AE	CPSF6 Knock-out
MYO1F	2458.26	-0.00903828	0.0804052	-0.112409	0.910499	0.957024	6	AC-AE	CPSF6 Knock-out
PHB	14380.6	-0.0676753	0.0431642	-1.56786	0.116914	0.294635	6	AC-AE	CPSF6 Knock-out
FAM212B-AS1	8.15287	-0.183159	1.58242	-0.115746	0.907854	NA	6	AC-AE	CPSF6 Knock-out
CH507-513H4.4	6802.27	-0.0664489	0.183456	-0.362207	0.717197	0.857337	6	AC-AE	CPSF6 Knock-out
EPB41L3	363.177	-0.0367882	0.232849	-0.157992	0.874463	0.940218	6	AC-AE	CPSF6 Knock-out
LINC00094	1943.85	0.16379	0.0918175	1.78387	0.074445	0.214727	6	AC-AE	CPSF6 Knock-out
RP11-474G23.3	31.3313	0.0858978	0.628502	0.136671	0.891291	0.948496	6	AC-AE	CPSF6 Knock-out
GSE1	2903.01	0.109524	0.0774238	1.4146	0.157185	0.357267	6	AC-AE	CPSF6 Knock-out
PLA1A	7.95591	-0.128299	1.38243	-0.0928069	0.926057	NA	6	AC-AE	CPSF6 Knock-out
SLC25A35	331.912	0.475215	0.219017	2.16976	0.030025	0.109866	6	AC-AE	CPSF6 Knock-out
TRAK1	6206.24	-0.222395	0.0531151	-4.18704	2.82613e-05	0.000321489	6	AC-AE	CPSF6 Knock-out
LAMB3	3394.51	0.63999	0.0739379	8.65578	4.89565e-18	3.93932e-16	6	AC-AE	CPSF6 Knock-out
PSME4	8142.34	0.21037	0.0500169	4.20599	2.5994e-05	0.000298273	6	AC-AE	CPSF6 Knock-out
RP11-348N5.7	37.6612	-0.992961	0.655122	-1.51569	0.129598	0.315491	6	AC-AE	CPSF6 Knock-out
SEC61A2	1044.46	-0.0574211	0.121586	-0.472268	0.636736	0.808917	6	AC-AE	CPSF6 Knock-out
LINC00847	1398.98	-0.28347	0.103772	-2.73167	0.00630138	0.0322737	6	AC-AE	CPSF6 Knock-out
POLDIP2	8480.48	0.0825895	0.0477302	1.73034	0.083569	0.233019	6	AC-AE	CPSF6 Knock-out
TTC39C	2281.46	-0.358032	0.0850644	-4.20895	2.56555e-05	0.000294912	6	AC-AE	CPSF6 Knock-out
SLCO4A1-AS1	99.8056	-0.0747504	0.378419	-0.197533	0.84341	0.924053	6	AC-AE	CPSF6 Knock-out
RP11-147L13.11	1326.96	-0.253295	0.115497	-2.19308	0.0283019	0.105107	6	AC-AE	CPSF6 Knock-out
ZDHHC15	34.763	0.106501	0.684828	0.155515	0.876416	0.941146	6	AC-AE	CPSF6 Knock-out
MANF	4050.59	0.0815038	0.0704373	1.15711	0.247227	0.472932	6	AC-AE	CPSF6 Knock-out
PSMA6	18614.2	0.165175	0.041083	4.02051	5.80711e-05	0.000605333	6	AC-AE	CPSF6 Knock-out
RSPO4	15.0177	-0.562914	0.905914	-0.621377	0.534352	NA	6	AC-AE	CPSF6 Knock-out
KIT	60.4202	0.0406638	0.450634	0.0902369	0.928099	0.966055	6	AC-AE	CPSF6 Knock-out
ARMC10	2905.26	-0.0557527	0.0712749	-0.782221	0.434085	0.657577	6	AC-AE	CPSF6 Knock-out
HMGN5	1525.94	-0.0831381	0.103704	-0.801687	0.422734	0.648582	6	AC-AE	CPSF6 Knock-out
NIFK	4774.58	0.02213	0.0588389	0.376111	0.706834	0.851889	6	AC-AE	CPSF6 Knock-out
KIN	1281.56	-0.377972	0.102442	-3.68963	0.000224582	0.00195364	6	AC-AE	CPSF6 Knock-out
CTD-2517M22.14	444.831	0.271366	0.209936	1.29261	0.196146	0.409916	6	AC-AE	CPSF6 Knock-out
ZNF710	2046.79	-0.136696	0.0847296	-1.61332	0.106675	0.2772	6	AC-AE	CPSF6 Knock-out
ALOX12B	147.185	-0.045451	0.291353	-0.156	0.876033	0.941043	6	AC-AE	CPSF6 Knock-out
AP001462.6	19.1389	0.767396	0.810767	0.946506	0.34389	NA	6	AC-AE	CPSF6 Knock-out
LEXM	7.48935	-0.428301	1.39996	-0.305938	0.759652	NA	6	AC-AE	CPSF6 Knock-out
PPP1R36	18.7139	0.713003	0.824987	0.86426	0.387445	NA	6	AC-AE	CPSF6 Knock-out
RP11-523H24.3	19.7172	-0.337233	0.786866	-0.428578	0.668231	NA	6	AC-AE	CPSF6 Knock-out
KIAA1671	4801.48	0.141645	0.0669487	2.11572	0.0343685	0.121612	6	AC-AE	CPSF6 Knock-out
CTD-2162K18.3	19.4917	-0.368345	0.811174	-0.454088	0.649765	NA	6	AC-AE	CPSF6 Knock-out
IGFL2	62.7647	1.83973	0.463934	3.9655	7.32417e-05	0.000738945	6	AC-AE	CPSF6 Knock-out
STK38	5081.41	-0.174367	0.0597011	-2.92066	0.0034929	0.0198807	6	AC-AE	CPSF6 Knock-out
PAICS	60079.6	-0.187989	0.0339885	-5.53096	3.18474e-08	7.22065e-07	6	AC-AE	CPSF6 Knock-out
COX5A	7966.22	-0.0379756	0.0516118	-0.735793	0.461857	0.68184	6	AC-AE	CPSF6 Knock-out
NBEAL2	17501.6	-0.121795	0.0414079	-2.94136	0.00326779	0.0188081	6	AC-AE	CPSF6 Knock-out
AKAP1	4564.85	-0.141867	0.0625339	-2.26864	0.0232905	0.0906143	6	AC-AE	CPSF6 Knock-out
CMTM3	6552.67	-0.0222049	0.0585299	-0.379377	0.704408	0.850686	6	AC-AE	CPSF6 Knock-out
ERC1	5792.9	-0.00206013	0.0543818	-0.0378828	0.969781	0.985653	6	AC-AE	CPSF6 Knock-out
LMCD1	400.961	-0.250069	0.20609	-1.21339	0.22498	0.445703	6	AC-AE	CPSF6 Knock-out
QARS	20946.4	-0.0946632	0.0399711	-2.36829	0.0178706	0.0737976	6	AC-AE	CPSF6 Knock-out
USP27X-AS1	51.7499	-0.37413	0.535878	-0.698164	0.485075	0.699625	6	AC-AE	CPSF6 Knock-out
COX5B	5578.55	0.0876898	0.0654681	1.33943	0.180431	0.390015	6	AC-AE	CPSF6 Knock-out
EFR3B	483.158	0.0198027	0.165973	0.119313	0.905028	0.954635	6	AC-AE	CPSF6 Knock-out
GPC3	176.406	-0.045411	0.271239	-0.16742	0.867039	0.937165	6	AC-AE	CPSF6 Knock-out
NSG1	62.0799	0.286606	0.490931	0.583801	0.559354	0.756451	6	AC-AE	CPSF6 Knock-out
DOCK5	137.856	0.0470797	0.304041	0.154847	0.876942	0.941586	6	AC-AE	CPSF6 Knock-out
TRAV3	390.334	0.104135	0.181906	0.572468	0.567005	0.761278	6	AC-AE	CPSF6 Knock-out
MT-TF	265.034	-0.176085	0.223211	-0.788874	0.430186	0.654449	6	AC-AE	CPSF6 Knock-out
DOPEY2	1816.41	-0.105045	0.0897684	-1.17018	0.241927	0.46585	6	AC-AE	CPSF6 Knock-out
RP11-1094M14.5	588.479	-0.499132	0.187824	-2.65745	0.00787353	0.0385983	6	AC-AE	CPSF6 Knock-out
PIGCP1	240.959	-0.304398	0.254855	-1.1944	0.232321	0.454633	6	AC-AE	CPSF6 Knock-out
FLJ22447	87.3859	1.23941	0.424121	2.92229	0.00347464	0.0198102	6	AC-AE	CPSF6 Knock-out
RPIA	4011.53	-0.38243	0.0635758	-6.01534	1.79514e-09	5.12424e-08	6	AC-AE	CPSF6 Knock-out
RP1-92O14.6	16.6603	-0.719221	0.89638	-0.802362	0.422344	NA	6	AC-AE	CPSF6 Knock-out
CEP85L	4549.65	0.0818511	0.0595321	1.37491	0.16916	0.373925	6	AC-AE	CPSF6 Knock-out
HLA-DMB	457.267	-0.519548	0.194782	-2.66733	0.00764566	0.0376887	6	AC-AE	CPSF6 Knock-out
HLA-DMA	1455.24	-0.0123193	0.0980442	-0.12565	0.900009	0.951926	6	AC-AE	CPSF6 Knock-out
SEMA3G	33.1901	-0.611053	0.648093	-0.942848	0.345758	0.57925	6	AC-AE	CPSF6 Knock-out
CHN2	11.7954	-1.99712	1.17694	-1.69688	0.0897192	NA	6	AC-AE	CPSF6 Knock-out
ZNF620	345.815	0.336517	0.197863	1.70076	0.0889884	0.242936	6	AC-AE	CPSF6 Knock-out
RP11-351I21.11	19.0203	-1.15316	0.85136	-1.3545	0.175578	NA	6	AC-AE	CPSF6 Knock-out
TAX1BP3	1018.42	0.594455	0.607161	0.979074	0.327544	0.562644	6	AC-AE	CPSF6 Knock-out
RP11-355N15.1	8.58357	1.04399	1.41449	0.738064	0.460476	NA	6	AC-AE	CPSF6 Knock-out
WDR82	22512.1	-0.176609	0.0375892	-4.69839	2.62224e-06	3.8954e-05	6	AC-AE	CPSF6 Knock-out
LIPE-AS1	53.2438	0.0902984	0.539421	0.167399	0.867056	0.937165	6	AC-AE	CPSF6 Knock-out
MYLK3	14.5528	-0.501293	0.935691	-0.535746	0.592134	NA	6	AC-AE	CPSF6 Knock-out
PNOC	222.256	0.323154	0.245236	1.31773	0.187596	0.399367	6	AC-AE	CPSF6 Knock-out
RP11-126O1.5	14.3867	0.826519	0.924152	0.894354	0.371133	NA	6	AC-AE	CPSF6 Knock-out
LINC00944	32.3568	-0.40112	0.625376	-0.641407	0.521258	0.72716	6	AC-AE	CPSF6 Knock-out
ZNF737	485.22	-0.397469	0.16678	-2.3832	0.0171629	0.0715409	6	AC-AE	CPSF6 Knock-out
SRSF5	19167.9	-0.075526	0.0411544	-1.83518	0.0664785	0.197654	6	AC-AE	CPSF6 Knock-out
LYRM5	341.389	-0.346252	0.193919	-1.78555	0.0741717	0.214203	6	AC-AE	CPSF6 Knock-out
SLC46A3	347.944	0.260086	0.201108	1.29327	0.195919	0.409736	6	AC-AE	CPSF6 Knock-out
RP3-486I3.4	27.0259	1.00941	0.719255	1.40341	0.160494	NA	6	AC-AE	CPSF6 Knock-out
XDH	28.887	0.503713	0.683783	0.736657	0.461331	NA	6	AC-AE	CPSF6 Knock-out
NMRK1	1845.61	-0.419601	0.087629	-4.78837	1.68137e-06	2.64112e-05	6	AC-AE	CPSF6 Knock-out
MT-CO1	636160	-0.15933	0.094323	-1.68919	0.0911825	0.247398	6	AC-AE	CPSF6 Knock-out
RP11-399J13.2	22.185	-0.27782	0.793935	-0.349928	0.726393	NA	6	AC-AE	CPSF6 Knock-out
PLCG1	43725.2	0.0826786	0.0391565	2.11149	0.0347299	0.1226	6	AC-AE	CPSF6 Knock-out
NPC2	2043.15	-0.0700817	0.0891689	-0.785943	0.431901	0.655835	6	AC-AE	CPSF6 Knock-out
RP11-53O19.1	51.7128	-0.0847871	0.493108	-0.171944	0.863481	0.934965	6	AC-AE	CPSF6 Knock-out
CHFR	3917.02	-0.08632	0.0637226	-1.35462	0.175538	0.382461	6	AC-AE	CPSF6 Knock-out
REEP6	138.693	-0.19129	0.320967	-0.595982	0.551188	0.750427	6	AC-AE	CPSF6 Knock-out
GNG12	50.1891	-0.00461091	0.631828	-0.00729773	0.994177	0.997316	6	AC-AE	CPSF6 Knock-out
VPS4B	7114.66	0.120381	0.0515878	2.33351	0.0196214	0.0794625	6	AC-AE	CPSF6 Knock-out
DNALI1	24.3017	0.604795	0.735502	0.822289	0.410913	NA	6	AC-AE	CPSF6 Knock-out
CNOT7	9007.26	-0.0791872	0.0470268	-1.68387	0.0922063	0.249352	6	AC-AE	CPSF6 Knock-out
CSPG5	151.933	0.0462413	0.308702	0.149793	0.880928	0.943585	6	AC-AE	CPSF6 Knock-out
ST13	33300.2	0.15235	0.0410286	3.71326	0.00020461	0.00179993	6	AC-AE	CPSF6 Knock-out
TRUB2	3177.48	-0.0986533	0.0810199	-1.21764	0.22336	0.443772	6	AC-AE	CPSF6 Knock-out
POLR1D	9788.62	-0.247164	0.0499898	-4.94428	7.64259e-07	1.29869e-05	6	AC-AE	CPSF6 Knock-out
RPSAP8	10.9797	1.28454	1.09133	1.17705	0.239176	NA	6	AC-AE	CPSF6 Knock-out
HSP90B1	55905	0.112458	0.0325796	3.45178	0.000556908	0.00424601	6	AC-AE	CPSF6 Knock-out
CACNA2D4	283.751	-0.241026	0.211091	-1.14181	0.253533	0.480461	6	AC-AE	CPSF6 Knock-out
MEGF6	301.334	-0.191524	0.249762	-0.766828	0.443184	0.66571	6	AC-AE	CPSF6 Knock-out
BAHD1	3387.49	0.274964	0.0678825	4.0506	5.10876e-05	0.000542785	6	AC-AE	CPSF6 Knock-out
TCOF1	23039	0.112535	0.0381118	2.95275	0.00314952	0.0182748	6	AC-AE	CPSF6 Knock-out
TRAV29DV5	657.557	0.149713	0.14127	1.05977	0.289251	0.521764	6	AC-AE	CPSF6 Knock-out
GNB2L1	150447	-0.0242751	0.0303127	-0.800821	0.423235	0.648684	6	AC-AE	CPSF6 Knock-out
RP4-612B15.3	14.6019	-0.914001	1.0523	-0.868577	0.385078	NA	6	AC-AE	CPSF6 Knock-out
PUDP	1462.93	-0.386222	0.0989736	-3.90228	9.52916e-05	0.000926666	6	AC-AE	CPSF6 Knock-out
DPF2	7984.92	0.0592597	0.049848	1.18881	0.234515	0.457302	6	AC-AE	CPSF6 Knock-out
BTF3L4	2959.66	-0.0891319	0.0730562	-1.22005	0.222448	0.442657	6	AC-AE	CPSF6 Knock-out
TULP3	1142.4	-0.0820989	0.108983	-0.753318	0.451259	0.672497	6	AC-AE	CPSF6 Knock-out
CHST10	757.731	-0.121719	0.138184	-0.880851	0.378398	0.610398	6	AC-AE	CPSF6 Knock-out
BCRP2	28.6152	-0.437483	0.660873	-0.661978	0.507985	NA	6	AC-AE	CPSF6 Knock-out
RP11-273B20.1	276.121	0.184385	0.265244	0.695154	0.486959	0.700899	6	AC-AE	CPSF6 Knock-out
RP11-159F24.3	40.0589	-0.021953	0.572754	-0.0383288	0.969425	0.985577	6	AC-AE	CPSF6 Knock-out
GARS	20396.5	-0.0236107	0.0387853	-0.608753	0.542688	0.743298	6	AC-AE	CPSF6 Knock-out
RP11-80A15.1	12.812	0.686415	0.968107	0.709028	0.478307	NA	6	AC-AE	CPSF6 Knock-out
XPO5	11414.7	0.0146733	0.0448816	0.326934	0.743718	0.87176	6	AC-AE	CPSF6 Knock-out
RP11-474L23.3	10.3923	-1.05679	1.14261	-0.924896	0.35502	NA	6	AC-AE	CPSF6 Knock-out
GABPA	4517.23	-0.187313	0.0602247	-3.11024	0.00186937	0.0118585	6	AC-AE	CPSF6 Knock-out
NPL	370.528	-0.0499983	0.189137	-0.26435	0.79151	0.898082	6	AC-AE	CPSF6 Knock-out
RP3-406P24.5	21.74	-0.209799	0.76938	-0.272686	0.785094	NA	6	AC-AE	CPSF6 Knock-out
FGF11	2998.75	-0.0930496	0.0835215	-1.11408	0.265245	0.493819	6	AC-AE	CPSF6 Knock-out
ZGPAT	2619.36	0.433081	0.235069	1.84236	0.0654226	0.195574	6	AC-AE	CPSF6 Knock-out
KIAA0825	97.6908	0.894594	0.379599	2.35668	0.0184389	0.0756497	6	AC-AE	CPSF6 Knock-out
ZBTB8OS	1607.94	0.180031	0.0932691	1.93023	0.0535781	0.16936	6	AC-AE	CPSF6 Knock-out
ANKHD1-EIF4EBP3	13904.5	-0.283073	0.201469	-1.40505	0.160007	0.36158	6	AC-AE	CPSF6 Knock-out
SLC17A2	26.1671	0.893541	0.729522	1.22483	0.220639	NA	6	AC-AE	CPSF6 Knock-out
TICAM2	157.993	-0.313841	0.41346	-0.75906	0.447817	0.669429	6	AC-AE	CPSF6 Knock-out
FAM214A	2116.18	-0.0616532	0.0869655	-0.708939	0.478362	0.694872	6	AC-AE	CPSF6 Knock-out
RP11-305L7.3	94.915	0.741054	0.36392	2.03631	0.0417191	0.140562	6	AC-AE	CPSF6 Knock-out
RP5-901A4.1	16.5967	1.43981	0.890497	1.61686	0.105909	NA	6	AC-AE	CPSF6 Knock-out
BNIP2	6527.66	0.114698	0.0558763	2.05271	0.0401002	0.136878	6	AC-AE	CPSF6 Knock-out
CHST12	360.319	-0.0702057	0.19098	-0.367608	0.713165	0.855352	6	AC-AE	CPSF6 Knock-out
ZNF442	42.857	-1.28892	0.558891	-2.3062	0.0210993	0.0840234	6	AC-AE	CPSF6 Knock-out
CTSB	24821.3	0.142479	0.0371795	3.83219	0.000127008	0.00119202	6	AC-AE	CPSF6 Knock-out
TSSK3	95.8246	-0.149753	1.09889	-0.136277	0.891602	0.948689	6	AC-AE	CPSF6 Knock-out
EID3	248.651	0.139923	0.235367	0.59449	0.552185	0.751084	6	AC-AE	CPSF6 Knock-out
EYA3	5710.82	-0.102811	0.056867	-1.80793	0.0706181	0.206263	6	AC-AE	CPSF6 Knock-out
LRRC75B	104.443	0.606809	0.359188	1.68939	0.0911445	0.247393	6	AC-AE	CPSF6 Knock-out
POLH	5417.7	0.0803445	0.0563569	1.42564	0.153973	0.352703	6	AC-AE	CPSF6 Knock-out
DEAF1	3648.26	-0.0802232	0.0722407	-1.1105	0.266785	0.495729	6	AC-AE	CPSF6 Knock-out
HSPA2	806.552	0.657808	0.153436	4.28718	1.80954e-05	0.000215556	6	AC-AE	CPSF6 Knock-out
STAP1	1797.3	-0.164729	0.0932996	-1.76559	0.0774639	0.221104	6	AC-AE	CPSF6 Knock-out
SLC2A9	39.5666	-0.757275	0.597147	-1.26815	0.204743	0.420527	6	AC-AE	CPSF6 Knock-out
SCYL3	2172.84	-0.244814	0.0861982	-2.84013	0.00450957	0.0244952	6	AC-AE	CPSF6 Knock-out
CENPBD1P1	2859.26	0.0417724	0.0719541	0.580543	0.561549	0.757511	6	AC-AE	CPSF6 Knock-out
VIM-AS1	655.506	0.0846087	0.148426	0.570038	0.568652	0.762571	6	AC-AE	CPSF6 Knock-out
C16orf87	2848.45	-0.0914988	0.0744862	-1.2284	0.219297	0.438995	6	AC-AE	CPSF6 Knock-out
C17orf89	672.529	0.202916	0.149424	1.35799	0.174468	0.381242	6	AC-AE	CPSF6 Knock-out
KDM4A-AS1	133.622	0.846777	0.310346	2.72849	0.00636247	0.0325156	6	AC-AE	CPSF6 Knock-out
INTS8	7858.25	0.133168	0.0540753	2.46263	0.0137921	0.0605181	6	AC-AE	CPSF6 Knock-out
RP11-266L9.6	14.7378	-1.27568	0.970943	-1.31386	0.188894	NA	6	AC-AE	CPSF6 Knock-out
RP11-88E10.5	116.743	-0.32525	0.356739	-0.911731	0.36191	0.595349	6	AC-AE	CPSF6 Knock-out
AC027612.6	104.009	-0.249991	0.368597	-0.678222	0.497631	0.709694	6	AC-AE	CPSF6 Knock-out
DONSON	3591.14	0.101467	0.0676889	1.49902	0.133869	0.32235	6	AC-AE	CPSF6 Knock-out
CDC42BPA	1038.01	-0.236118	0.122614	-1.9257	0.0541416	0.170812	6	AC-AE	CPSF6 Knock-out
LAMC3	67.0098	0.0776659	0.440817	0.176186	0.860148	0.933245	6	AC-AE	CPSF6 Knock-out
SARNP	7596.67	-0.000131067	0.0619757	-0.00211482	0.998313	0.999123	6	AC-AE	CPSF6 Knock-out
RP11-770J1.5	6.47471	-1.86659	1.58442	-1.17809	0.238761	NA	6	AC-AE	CPSF6 Knock-out
DCTPP1	7098.57	-0.0899441	0.0526791	-1.7074	0.0877485	0.240627	6	AC-AE	CPSF6 Knock-out
CTD-2013N17.6	48.7063	-0.982731	0.506151	-1.94158	0.0521881	0.166279	6	AC-AE	CPSF6 Knock-out
RP13-93L13.1	81.3002	0.352349	0.412915	0.853321	0.393481	0.624178	6	AC-AE	CPSF6 Knock-out
RP11-226L15.5	91.6886	-0.891458	0.398172	-2.23888	0.025164	0.0961963	6	AC-AE	CPSF6 Knock-out
JCHAIN	13.5452	0.0974242	0.949189	0.102639	0.918249	NA	6	AC-AE	CPSF6 Knock-out
FBXL12	1337.64	-0.0454939	0.104354	-0.435957	0.662868	0.82632	6	AC-AE	CPSF6 Knock-out
RPL18AP3	421.257	0.017372	0.186169	0.0933131	0.925655	0.964922	6	AC-AE	CPSF6 Knock-out
LAMC1	255.292	1.07844	0.233036	4.62778	3.69602e-06	5.31263e-05	6	AC-AE	CPSF6 Knock-out
IFT57	1811.6	-0.0218403	0.0929078	-0.235075	0.814151	0.909634	6	AC-AE	CPSF6 Knock-out
RP11-326C3.13	13.835	0.237748	0.995526	0.238817	0.811248	NA	6	AC-AE	CPSF6 Knock-out
SEPP1	35.9763	0.416235	0.791462	0.525907	0.598953	0.783162	6	AC-AE	CPSF6 Knock-out
STARD7	18181.7	0.0265782	0.0413338	0.643014	0.520215	0.726404	6	AC-AE	CPSF6 Knock-out
CDK8	2235.62	-0.204491	0.0809963	-2.52469	0.01158	0.0524084	6	AC-AE	CPSF6 Knock-out
C16orf59	1006.19	0.208064	0.128075	1.62455	0.104258	0.272906	6	AC-AE	CPSF6 Knock-out
ZFX	3885.95	0.0581858	0.0654948	0.888404	0.374324	0.606926	6	AC-AE	CPSF6 Knock-out
MRPL19	4685.45	0.225131	0.0677623	3.32236	0.000892598	0.00636735	6	AC-AE	CPSF6 Knock-out
C20orf196	689.384	0.192846	0.14103	1.36741	0.171497	0.377224	6	AC-AE	CPSF6 Knock-out
LINC00511	45.0385	0.277573	0.548123	0.506406	0.612571	0.792447	6	AC-AE	CPSF6 Knock-out
ZNRF3	219.355	-0.0824523	0.253941	-0.324691	0.745415	0.872606	6	AC-AE	CPSF6 Knock-out
HIST1H2BL	13.471	-1.01353	1.09285	-0.927413	0.353712	NA	6	AC-AE	CPSF6 Knock-out
RP5-1112D6.8	59.2692	-0.792389	0.511109	-1.55033	0.121061	0.300957	6	AC-AE	CPSF6 Knock-out
SPRTN	756.499	0.110637	0.132146	0.837233	0.402462	0.631171	6	AC-AE	CPSF6 Knock-out
MRPL30	3352.67	-0.00532862	0.0687345	-0.0775247	0.938206	0.970917	6	AC-AE	CPSF6 Knock-out
ABCA12	36.1623	0.776536	0.639386	1.2145	0.224556	0.445208	6	AC-AE	CPSF6 Knock-out
AC007040.11	28.4855	-0.585249	0.683293	-0.856513	0.391714	NA	6	AC-AE	CPSF6 Knock-out
RP11-488L18.10	419.232	-1.96965	0.197604	-9.96768	2.11113e-23	2.8405e-21	6	AC-AE	CPSF6 Knock-out
CACNA1H	76.8747	0.375664	0.435015	0.863565	0.387827	0.619458	6	AC-AE	CPSF6 Knock-out
AEN	4747.49	0.2474	0.0629781	3.92835	8.55321e-05	0.000846298	6	AC-AE	CPSF6 Knock-out
UBXN2A	2074.44	-0.230015	0.0837768	-2.74558	0.00604049	0.0312102	6	AC-AE	CPSF6 Knock-out
UNC119B	4829.14	0.0359379	0.0613114	0.586153	0.557772	0.755234	6	AC-AE	CPSF6 Knock-out
ABI3BP	13.7782	-0.954716	0.936896	-1.01902	0.308193	NA	6	AC-AE	CPSF6 Knock-out
AFF4	7121.56	0.126027	0.0542588	2.3227	0.0201952	0.0812312	6	AC-AE	CPSF6 Knock-out
PIKFYVE	6508.89	-0.0553395	0.0559028	-0.989924	0.322211	0.557261	6	AC-AE	CPSF6 Knock-out
RP11-345J4.6	568.743	-0.0863681	0.152687	-0.565653	0.571629	0.76461	6	AC-AE	CPSF6 Knock-out
TCERG1L	11.9885	-0.189002	1.15654	-0.16342	0.870188	NA	6	AC-AE	CPSF6 Knock-out
EIF4G3	9713.32	-0.0408543	0.0462816	-0.882733	0.377381	0.609595	6	AC-AE	CPSF6 Knock-out
SUMO2P1	10.7966	0.227593	1.07549	0.211617	0.832406	NA	6	AC-AE	CPSF6 Knock-out
DNAJB13	82.7185	-0.759578	0.4084	-1.85989	0.0629015	0.190168	6	AC-AE	CPSF6 Knock-out
CTD-2165H16.4	27.3437	0.719426	0.703485	1.02266	0.306468	NA	6	AC-AE	CPSF6 Knock-out
GS1-393G12.13	14.1401	-1.13882	1.03815	-1.09697	0.272656	NA	6	AC-AE	CPSF6 Knock-out
GEMIN2	884.078	-0.181924	0.123745	-1.47015	0.141521	0.33411	6	AC-AE	CPSF6 Knock-out
PRPS1	10111.8	0.00505624	0.0537206	0.0941212	0.925013	0.964583	6	AC-AE	CPSF6 Knock-out
RP4-605O3.4	58.628	0.141886	0.459799	0.308582	0.75764	0.87874	6	AC-AE	CPSF6 Knock-out
SERP1	7867.81	-0.462713	0.0507861	-9.11102	8.16127e-20	7.97425e-18	6	AC-AE	CPSF6 Knock-out
TTLL7	274.86	-0.153367	0.229303	-0.668841	0.503597	0.714111	6	AC-AE	CPSF6 Knock-out
GPRC5A	68.0314	0.051845	0.435593	0.119022	0.905258	0.954755	6	AC-AE	CPSF6 Knock-out
ZNF747	1060.46	0.233141	0.122341	1.90567	0.0566931	0.176507	6	AC-AE	CPSF6 Knock-out
YPEL5	2711.45	0.15868	0.0757903	2.09367	0.0362894	0.126824	6	AC-AE	CPSF6 Knock-out
RP5-1042K10.14	11.4886	0.806451	1.02531	0.78654	0.431551	NA	6	AC-AE	CPSF6 Knock-out
PSMA3-AS1	2937.58	-0.383698	0.0722084	-5.31376	1.07388e-07	2.18435e-06	6	AC-AE	CPSF6 Knock-out
CMTM4	403.382	0.056252	0.184658	0.304629	0.760649	0.88014	6	AC-AE	CPSF6 Knock-out
RP11-170N16.3	86.3855	-0.457371	0.386956	-1.18197	0.237217	0.459896	6	AC-AE	CPSF6 Knock-out
CCDC92	2382.99	0.0874144	0.0835345	1.04645	0.295355	0.528823	6	AC-AE	CPSF6 Knock-out
ZNF684	309.957	0.177473	0.208214	0.852361	0.394014	0.624716	6	AC-AE	CPSF6 Knock-out
NXN	122.463	-0.110088	0.334276	-0.329333	0.741904	0.870691	6	AC-AE	CPSF6 Knock-out
LRRC4	10.3142	-2.00198	1.24622	-1.60644	0.108177	NA	6	AC-AE	CPSF6 Knock-out
LINC00336	13.7981	-0.913589	1.1471	-0.796437	0.425778	NA	6	AC-AE	CPSF6 Knock-out
BCL11B	7623.84	-0.112599	0.051139	-2.20182	0.0276778	0.103116	6	AC-AE	CPSF6 Knock-out
ZNF564	472.246	0.121344	0.166073	0.730666	0.464983	0.684117	6	AC-AE	CPSF6 Knock-out
MT-CO3	115018	0.117407	0.0429117	2.73602	0.00621867	0.0319398	6	AC-AE	CPSF6 Knock-out
RRM2B	5584.84	0.21263	0.057583	3.69259	0.000221981	0.00193409	6	AC-AE	CPSF6 Knock-out
CPLX1	34.1776	0.346186	0.612772	0.564951	0.572107	0.764892	6	AC-AE	CPSF6 Knock-out
RPS24	60738.5	-0.127766	0.0392531	-3.25494	0.00113417	0.00777671	6	AC-AE	CPSF6 Knock-out
GLI3	17.1571	-0.518323	0.862678	-0.600831	0.547953	NA	6	AC-AE	CPSF6 Knock-out
SMIM10L2A	59.3125	0.753872	0.581734	1.29591	0.195008	0.408878	6	AC-AE	CPSF6 Knock-out
TONSL	5342.8	-0.00534103	0.0599247	-0.089129	0.928979	0.966413	6	AC-AE	CPSF6 Knock-out
FOXK2	7154.28	0.00272897	0.0515793	0.0529082	0.957805	0.979767	6	AC-AE	CPSF6 Knock-out
RP11-463O12.5	131.194	0.833093	0.316824	2.62951	0.00855077	0.0411736	6	AC-AE	CPSF6 Knock-out
SBK1	1205.82	0.188288	0.120287	1.56533	0.117505	0.295428	6	AC-AE	CPSF6 Knock-out
MCUR1	2585.85	-0.486633	0.0795689	-6.11587	9.60319e-10	2.86018e-08	6	AC-AE	CPSF6 Knock-out
DCAF11	10527.2	0.0148741	0.0446129	0.333403	0.73883	0.869134	6	AC-AE	CPSF6 Knock-out
AC074286.1	217.152	-0.82761	0.249452	-3.31772	0.00090757	0.00646043	6	AC-AE	CPSF6 Knock-out
U2AF1	8716.92	0.0994122	0.0474626	2.09454	0.0362123	0.12664	6	AC-AE	CPSF6 Knock-out
MYCN	19.4506	0.0890356	0.798676	0.111479	0.911236	NA	6	AC-AE	CPSF6 Knock-out
GTSE1-AS1	37.8745	0.748546	0.599488	1.24864	0.211796	0.428949	6	AC-AE	CPSF6 Knock-out
IQCH	87.5983	0.18686	0.432655	0.431892	0.66582	0.828107	6	AC-AE	CPSF6 Knock-out
KDM6B	6066.8	0.260722	0.0596709	4.36933	1.24628e-05	0.00015569	6	AC-AE	CPSF6 Knock-out
PDGFB	487.866	0.297453	0.16786	1.77203	0.0763895	0.218848	6	AC-AE	CPSF6 Knock-out
STX7	1546.14	-0.617769	0.102857	-6.00608	1.90067e-09	5.37924e-08	6	AC-AE	CPSF6 Knock-out
SDK2	363.654	-0.0739454	0.220492	-0.335365	0.73735	0.868326	6	AC-AE	CPSF6 Knock-out
RP3-437C15.1	9.89785	-0.55637	1.1088	-0.501778	0.615824	NA	6	AC-AE	CPSF6 Knock-out
RP4-680D5.8	9.20822	0.216403	1.20216	0.180011	0.857144	NA	6	AC-AE	CPSF6 Knock-out
SCN11A	19.6619	0.22624	0.793745	0.285028	0.775623	NA	6	AC-AE	CPSF6 Knock-out
MAMSTR	109.591	0.43997	0.337069	1.30528	0.191797	0.404768	6	AC-AE	CPSF6 Knock-out
LA16c-407A10.3	68.9431	5.67925	2.53603	2.23943	0.0251282	0.0961266	6	AC-AE	CPSF6 Knock-out
LINC01146	136.343	0.45177	0.314917	1.43457	0.15141	0.348338	6	AC-AE	CPSF6 Knock-out
ARL4C	20303.3	-0.321871	0.0387155	-8.31374	9.27296e-17	6.67612e-15	6	AC-AE	CPSF6 Knock-out
COBLL1	39.141	-0.951279	0.571461	-1.66464	0.0959843	0.257432	6	AC-AE	CPSF6 Knock-out
NUP50	16436.9	-0.251654	0.039681	-6.34193	2.26904e-10	7.84132e-09	6	AC-AE	CPSF6 Knock-out
CD320	2681.59	-0.0749259	0.0805936	-0.929675	0.352539	0.585485	6	AC-AE	CPSF6 Knock-out
DNAJC2	5303.97	-0.0213048	0.0595687	-0.35765	0.720605	0.859521	6	AC-AE	CPSF6 Knock-out
XXbac-B562F10.12	26.2909	-1.13377	1.10769	-1.02355	0.306048	NA	6	AC-AE	CPSF6 Knock-out
RP13-126P21.2	33.3916	1.50337	0.659141	2.2808	0.0225605	0.0882579	6	AC-AE	CPSF6 Knock-out
ASB13	1606.57	-0.279397	0.0968392	-2.88516	0.00391214	0.0217835	6	AC-AE	CPSF6 Knock-out
PMFBP1	104.194	0.195854	0.347958	0.562866	0.573526	0.765899	6	AC-AE	CPSF6 Knock-out
FLVCR2	522.249	-0.205403	0.169407	-1.21248	0.225327	0.446115	6	AC-AE	CPSF6 Knock-out
RP11-181G12.2	53.7561	0.148674	0.508744	0.292238	0.770105	0.885988	6	AC-AE	CPSF6 Knock-out
SAP30L-AS1	81.3382	0.502007	0.391563	1.28206	0.199822	0.414136	6	AC-AE	CPSF6 Knock-out
RFTN1	18405.8	0.103891	0.0444585	2.33681	0.0194492	0.0788841	6	AC-AE	CPSF6 Knock-out
LINC00493	1401.73	-0.0275029	0.104399	-0.263441	0.792211	0.898324	6	AC-AE	CPSF6 Knock-out
AC138969.4	2853.25	-0.0998126	0.100502	-0.993136	0.320644	0.555765	6	AC-AE	CPSF6 Knock-out
KRR1	7699.95	-0.699771	0.051062	-13.7043	9.56535e-43	4.6181e-40	6	AC-AE	CPSF6 Knock-out
MMP25-AS1	4093.09	0.171403	0.0702473	2.44	0.0146873	0.0633785	6	AC-AE	CPSF6 Knock-out
COG5	4388.72	-0.109686	0.0616193	-1.78006	0.0750669	0.216066	6	AC-AE	CPSF6 Knock-out
GRK6P1	20.6493	0.24754	0.792775	0.312245	0.754854	NA	6	AC-AE	CPSF6 Knock-out
MRPS17P1	6.5154	0.890058	1.72563	0.515786	0.606004	NA	6	AC-AE	CPSF6 Knock-out
PRTFDC1	47.7724	-0.381684	0.515964	-0.739748	0.459453	0.67982	6	AC-AE	CPSF6 Knock-out
CTSH	3209.23	0.111852	0.0699822	1.59829	0.109979	0.282369	6	AC-AE	CPSF6 Knock-out
LYRM9	148.954	-0.965199	0.304013	-3.17486	0.00149907	0.0097998	6	AC-AE	CPSF6 Knock-out
TRAF3IP2	4191.66	-0.164061	0.0678484	-2.41805	0.0156041	0.066289	6	AC-AE	CPSF6 Knock-out
AP006222.2	73.1011	-0.164017	0.445506	-0.368159	0.712755	0.855066	6	AC-AE	CPSF6 Knock-out
KCNE1	6.7987	0.373085	1.51227	0.246706	0.805136	NA	6	AC-AE	CPSF6 Knock-out
GBAP1	1027.17	0.0195878	0.117814	0.166261	0.867952	0.93741	6	AC-AE	CPSF6 Knock-out
RPS26P8	61.3174	-0.0353997	0.46053	-0.0768672	0.938729	0.97115	6	AC-AE	CPSF6 Knock-out
MAGEF1	1462.88	0.133344	0.0973516	1.36971	0.170777	0.37598	6	AC-AE	CPSF6 Knock-out
ZNF813	1309.45	0.0899839	0.105347	0.854167	0.393013	0.623736	6	AC-AE	CPSF6 Knock-out
MGP	15.8098	-0.680825	1.06355	-0.640144	0.522079	NA	6	AC-AE	CPSF6 Knock-out
RP11-796G6.1	15.8555	0.740687	0.89247	0.829929	0.406579	NA	6	AC-AE	CPSF6 Knock-out
TBC1D29	33.9235	1.92261	0.659377	2.9158	0.00354774	0.020137	6	AC-AE	CPSF6 Knock-out
MIA-RAB4B	8.55003	-0.8748	1.35741	-0.644462	0.519276	NA	6	AC-AE	CPSF6 Knock-out
ZNF567	663.353	0.0122798	0.147639	0.0831746	0.933713	0.969092	6	AC-AE	CPSF6 Knock-out
UFL1	3864.91	-0.0586843	0.0729899	-0.804006	0.421393	0.647348	6	AC-AE	CPSF6 Knock-out
PDIA3P1	60.4509	0.273614	0.484388	0.564866	0.572165	0.764892	6	AC-AE	CPSF6 Knock-out
FAM184A	2936.87	-0.113434	0.0823202	-1.37796	0.168215	0.372488	6	AC-AE	CPSF6 Knock-out
DGKE	3444.58	0.0923992	0.0727242	1.27054	0.203891	0.419566	6	AC-AE	CPSF6 Knock-out
NEU3	4360.4	0.100498	0.0644498	1.55932	0.11892	0.2978	6	AC-AE	CPSF6 Knock-out
LINC00954	186.058	-0.0617999	0.273714	-0.225782	0.821371	0.913605	6	AC-AE	CPSF6 Knock-out
YAE1D1	325.555	-0.546469	0.200774	-2.72181	0.00649253	0.0330362	6	AC-AE	CPSF6 Knock-out
RNMTL1	2326.56	-0.124344	0.0861761	-1.44291	0.149047	0.344789	6	AC-AE	CPSF6 Knock-out
IL3RA	714.706	-0.202918	0.144338	-1.40585	0.159769	0.36124	6	AC-AE	CPSF6 Knock-out
CLU	314.358	0.122694	0.212949	0.576165	0.564503	0.759497	6	AC-AE	CPSF6 Knock-out
E4F1	2058.48	0.121122	0.0899421	1.34666	0.178089	0.386327	6	AC-AE	CPSF6 Knock-out
CYP2T1P	18.4402	0.737884	0.852345	0.86571	0.386649	NA	6	AC-AE	CPSF6 Knock-out
PTDSS2	1563.23	0.223709	0.0999741	2.23767	0.0252428	0.0963631	6	AC-AE	CPSF6 Knock-out
TPT1-AS1	1281.98	-0.0395389	0.114572	-0.345101	0.730019	0.864621	6	AC-AE	CPSF6 Knock-out
AC092171.4	640.634	-0.0864474	0.146059	-0.591868	0.553939	0.752207	6	AC-AE	CPSF6 Knock-out
DDR1	1091.73	0.399947	0.115456	3.46406	0.000532086	0.00408938	6	AC-AE	CPSF6 Knock-out
MAGI1	225.593	0.682452	0.259041	2.63453	0.00842537	0.0407251	6	AC-AE	CPSF6 Knock-out
TSPYL2	7536.7	0.108424	0.0514086	2.10906	0.0349393	0.123233	6	AC-AE	CPSF6 Knock-out
SEC61G	6837.7	0.0349364	0.0718839	0.486011	0.626959	0.802461	6	AC-AE	CPSF6 Knock-out
BCR	9125.91	0.152842	0.0469609	3.25466	0.00113528	0.00777781	6	AC-AE	CPSF6 Knock-out
EMC10	4595.46	0.0885155	0.062547	1.41518	0.157015	0.357079	6	AC-AE	CPSF6 Knock-out
RP5-940J5.6	63.1419	-0.114775	0.461613	-0.248639	0.80364	0.903854	6	AC-AE	CPSF6 Knock-out
CNOT6L	10365.5	-0.331035	0.045349	-7.29972	2.88364e-13	1.44755e-11	6	AC-AE	CPSF6 Knock-out
SP100	18724.2	-0.0489765	0.0400674	-1.22235	0.221574	0.441776	6	AC-AE	CPSF6 Knock-out
SACS	9843.46	-0.199044	0.04948	-4.02272	5.75305e-05	0.000601021	6	AC-AE	CPSF6 Knock-out
RP11-438J1.1	274.172	1.09335	0.271195	4.03161	5.53961e-05	0.000583276	6	AC-AE	CPSF6 Knock-out
FAM76A	480.841	0.0628938	0.172579	0.364434	0.715534	0.856897	6	AC-AE	CPSF6 Knock-out
RP11-496I9.1	269.064	-0.0642473	0.227681	-0.282182	0.777804	0.890104	6	AC-AE	CPSF6 Knock-out
CCDC120	760.37	0.0871703	0.132253	0.659118	0.50982	0.719204	6	AC-AE	CPSF6 Knock-out
RNF8	3613.41	-0.185987	0.0752962	-2.47007	0.0135087	0.0594332	6	AC-AE	CPSF6 Knock-out
RP11-180M15.7	125.808	-0.163543	0.328972	-0.497132	0.619096	0.797177	6	AC-AE	CPSF6 Knock-out
SULT1A4	151.946	-0.341615	0.292354	-1.1685	0.242606	0.466757	6	AC-AE	CPSF6 Knock-out
CTD-2583A14.8	149.896	0.00242168	0.313974	0.00771298	0.993846	0.997126	6	AC-AE	CPSF6 Knock-out
JAM2	162.551	-0.051239	0.281679	-0.181905	0.855657	0.930789	6	AC-AE	CPSF6 Knock-out
TRGC1	122.142	-0.657518	0.320067	-2.05431	0.0399453	0.136519	6	AC-AE	CPSF6 Knock-out
AHSA2	7785.14	-0.0742003	0.0505142	-1.4689	0.14186	0.334621	6	AC-AE	CPSF6 Knock-out
WWC2	205.873	0.178698	0.270346	0.660998	0.508613	0.718431	6	AC-AE	CPSF6 Knock-out
NCF1	90.7326	0.107727	0.397844	0.270776	0.786563	0.895943	6	AC-AE	CPSF6 Knock-out
RCL1	2014	0.179268	0.097856	1.83195	0.0669583	0.198505	6	AC-AE	CPSF6 Knock-out
THY1	443.113	0.298971	0.174059	1.71764	0.0858616	0.237116	6	AC-AE	CPSF6 Knock-out
CCDC66	1326.61	-0.0336256	0.110658	-0.303869	0.761228	0.880396	6	AC-AE	CPSF6 Knock-out
SV2A	2715.56	0.0404315	0.0830582	0.486785	0.626411	0.802195	6	AC-AE	CPSF6 Knock-out
RPL32P3	1472.09	-0.00816001	0.0961766	-0.084844	0.932385	0.968555	6	AC-AE	CPSF6 Knock-out
FERMT1	53.1548	-0.00440388	0.529658	-0.00831458	0.993366	0.99705	6	AC-AE	CPSF6 Knock-out
NRBF2	2782.45	0.124077	0.0743162	1.66959	0.0950009	0.255395	6	AC-AE	CPSF6 Knock-out
JADE3	524.65	0.158278	0.167681	0.94392	0.345211	0.578877	6	AC-AE	CPSF6 Knock-out
USF1	3719.85	0.0920739	0.0653427	1.40909	0.158808	0.359712	6	AC-AE	CPSF6 Knock-out
WDR41	2835.6	-0.182077	0.0763347	-2.38524	0.017068	0.0712988	6	AC-AE	CPSF6 Knock-out
LINC01123	213.875	-0.108237	0.250717	-0.431711	0.665952	0.828107	6	AC-AE	CPSF6 Knock-out
SLC25A23	5846.56	0.23171	0.0559478	4.14154	3.44978e-05	0.000386013	6	AC-AE	CPSF6 Knock-out
KLHL8	1718.59	0.0298383	0.0949815	0.314148	0.753408	0.877032	6	AC-AE	CPSF6 Knock-out
PRICKLE3	2024.05	0.131093	0.0837102	1.56603	0.117342	0.295243	6	AC-AE	CPSF6 Knock-out
VWCE	602.912	0.352735	0.164038	2.15032	0.0315296	0.113949	6	AC-AE	CPSF6 Knock-out
DISC1FP1	25.1177	0.545171	0.734603	0.74213	0.458009	NA	6	AC-AE	CPSF6 Knock-out
RXRA	4888.34	0.103624	0.0703464	1.47306	0.140736	0.333071	6	AC-AE	CPSF6 Knock-out
CDC25B	11763	0.0907206	0.046517	1.95027	0.0511441	0.163651	6	AC-AE	CPSF6 Knock-out
FXYD1	20.141	0.12435	0.999696	0.124387	0.901009	NA	6	AC-AE	CPSF6 Knock-out
FXYD7	21.3916	-0.409377	0.795425	-0.514665	0.606787	NA	6	AC-AE	CPSF6 Knock-out
RP11-426C22.8	25.5041	-0.210916	0.721323	-0.292401	0.76998	NA	6	AC-AE	CPSF6 Knock-out
COX14	1551.57	0.0494448	0.0946456	0.522421	0.601377	0.785209	6	AC-AE	CPSF6 Knock-out
UBXN6	5315.28	0.0269667	0.0617472	0.436727	0.662309	0.825868	6	AC-AE	CPSF6 Knock-out
HMGN3	3026.05	-0.0382075	0.0748075	-0.510744	0.60953	0.790767	6	AC-AE	CPSF6 Knock-out
RICTOR	5500.62	-0.116053	0.0556991	-2.08356	0.0371999	0.129317	6	AC-AE	CPSF6 Knock-out
RP11-676M6.1	40.8676	0.266725	0.548786	0.486028	0.626947	0.802461	6	AC-AE	CPSF6 Knock-out
BTBD7	1534.62	0.255295	0.0960457	2.65806	0.00785923	0.0385562	6	AC-AE	CPSF6 Knock-out
SKIV2L2	12543.2	-0.0574182	0.0479157	-1.19832	0.230794	0.452904	6	AC-AE	CPSF6 Knock-out
RP11-897M7.1	19.3442	-0.548673	0.805216	-0.681398	0.49562	NA	6	AC-AE	CPSF6 Knock-out
PIK3R6	1502.07	-0.15437	0.107922	-1.43039	0.152605	0.3504	6	AC-AE	CPSF6 Knock-out
ASMTL-AS1	456.021	0.403302	0.182904	2.205	0.0274542	0.102608	6	AC-AE	CPSF6 Knock-out
ETV3	7884.26	0.129666	0.0497138	2.60825	0.00910056	0.04325	6	AC-AE	CPSF6 Knock-out
NCBP2	9300.79	-0.0908693	0.0472291	-1.92401	0.0543533	0.171315	6	AC-AE	CPSF6 Knock-out
XXbac-BPG157A10.21	21.5451	0.237918	0.757002	0.31429	0.753301	NA	6	AC-AE	CPSF6 Knock-out
ZNF514	1026.21	-0.0714591	0.120859	-0.591262	0.554345	0.752404	6	AC-AE	CPSF6 Knock-out
CCNA1	286.642	-0.130199	0.219236	-0.593875	0.552596	0.75121	6	AC-AE	CPSF6 Knock-out
SLC20A1	6392.28	0.0885938	0.0576233	1.53746	0.124179	0.306297	6	AC-AE	CPSF6 Knock-out
SMG1P2	1680.65	-0.239459	0.0920297	-2.60198	0.00926879	0.0438591	6	AC-AE	CPSF6 Knock-out
LANCL3	21.3375	0.155426	0.85072	0.182699	0.855034	NA	6	AC-AE	CPSF6 Knock-out
ITGB1BP2	156.511	0.350216	0.291746	1.20041	0.22998	0.451731	6	AC-AE	CPSF6 Knock-out
ZNF687	5304.05	0.136696	0.0567851	2.40726	0.0160729	0.0679467	6	AC-AE	CPSF6 Knock-out
BORCS5	1586.52	0.136946	0.102654	1.33406	0.182186	0.39195	6	AC-AE	CPSF6 Knock-out
RRP9	2329.72	0.0300398	0.0826798	0.363327	0.716361	0.857254	6	AC-AE	CPSF6 Knock-out
ZC3H12B	369.501	-0.128945	0.19356	-0.666175	0.505299	0.715227	6	AC-AE	CPSF6 Knock-out
KREMEN1	42.8016	-0.530323	0.57803	-0.917466	0.358899	0.59245	6	AC-AE	CPSF6 Knock-out
RP11-284N8.3	1282.81	-1.41024	0.147487	-9.5618	1.15722e-21	1.34722e-19	6	AC-AE	CPSF6 Knock-out
CCNC	4989.61	-0.153438	0.0684899	-2.24031	0.0250711	0.0959824	6	AC-AE	CPSF6 Knock-out
C10orf128	3903.34	0.435857	0.0673147	6.47492	9.48609e-11	3.47706e-09	6	AC-AE	CPSF6 Knock-out
CLEC7A	12.849	0.626148	1.00478	0.623167	0.533175	NA	6	AC-AE	CPSF6 Knock-out
RP11-632C17__A.1	413.171	-0.1226	0.175426	-0.698871	0.484633	0.699424	6	AC-AE	CPSF6 Knock-out
GFI1B	9.25616	0.227297	1.35641	0.167573	0.866919	NA	6	AC-AE	CPSF6 Knock-out
PSMD13	18714.5	0.0823037	0.0397745	2.06926	0.0385218	0.132955	6	AC-AE	CPSF6 Knock-out
RNF113A	2992.7	0.059983	0.0786734	0.76243	0.445804	0.668237	6	AC-AE	CPSF6 Knock-out
ABL1	6428.99	0.0465005	0.0540118	0.860933	0.389275	0.620866	6	AC-AE	CPSF6 Knock-out
LRRC17	19.3943	-0.328362	0.835908	-0.39282	0.694452	NA	6	AC-AE	CPSF6 Knock-out
AC133528.2	226.005	0.201981	0.245139	0.823943	0.409972	0.637619	6	AC-AE	CPSF6 Knock-out
ZNF600	1009.47	-0.0595289	0.116181	-0.512381	0.608385	0.789957	6	AC-AE	CPSF6 Knock-out
RAB22A	3120.51	-0.144658	0.0698583	-2.07073	0.0383841	0.132647	6	AC-AE	CPSF6 Knock-out
ADHFE1	233.197	-0.0949183	0.240738	-0.39428	0.693374	0.84376	6	AC-AE	CPSF6 Knock-out
TAS1R3	59.4719	-0.770517	0.458814	-1.67937	0.0930806	0.251302	6	AC-AE	CPSF6 Knock-out
FAM20B	5740.11	-0.0153324	0.057129	-0.268383	0.788405	0.896858	6	AC-AE	CPSF6 Knock-out
RP11-390P24.1	137.642	-0.197304	0.303601	-0.649879	0.51577	0.723127	6	AC-AE	CPSF6 Knock-out
PSD4	63140.5	0.00495872	0.0321659	0.154161	0.877483	0.941923	6	AC-AE	CPSF6 Knock-out
SLC7A11	261.289	0.15	0.250048	0.599885	0.548583	0.748545	6	AC-AE	CPSF6 Knock-out
ATP9B	1421.35	0.330276	0.0980108	3.36979	0.000752251	0.00553234	6	AC-AE	CPSF6 Knock-out
ISOC1	1617.54	-0.381376	0.102267	-3.72922	0.000192075	0.00170244	6	AC-AE	CPSF6 Knock-out
RP1-199J3.7	13.0295	-0.995291	1.1497	-0.865699	0.386655	NA	6	AC-AE	CPSF6 Knock-out
FLNC	20.1599	0.859131	0.862567	0.996016	0.319243	NA	6	AC-AE	CPSF6 Knock-out
TRIM72	18.9434	0.355905	0.838165	0.424624	0.671111	NA	6	AC-AE	CPSF6 Knock-out
VAMP5	1201.34	-0.32597	0.108306	-3.0097	0.00261505	0.0157353	6	AC-AE	CPSF6 Knock-out
CERS3	12.8421	-2.92028	1.35858	-2.14951	0.0315942	NA	6	AC-AE	CPSF6 Knock-out
RPL38P4	110.387	0.500092	0.348038	1.43689	0.150749	0.347207	6	AC-AE	CPSF6 Knock-out
SWI5	699.884	-0.0801834	0.141168	-0.567998	0.570036	0.763553	6	AC-AE	CPSF6 Knock-out
DBNDD2	1153.18	-0.207388	0.118929	-1.7438	0.0811941	0.22833	6	AC-AE	CPSF6 Knock-out
MSRB2	309.335	-0.0310831	0.20728	-0.149957	0.880799	0.943569	6	AC-AE	CPSF6 Knock-out
RBFA	2046.87	-0.149248	0.0876532	-1.7027	0.0886233	0.242337	6	AC-AE	CPSF6 Knock-out
HNRNPA3P12	10.3711	-0.595162	1.08746	-0.547294	0.584177	NA	6	AC-AE	CPSF6 Knock-out
ZNF570	596.547	-0.202559	0.152974	-1.32414	0.185457	0.396604	6	AC-AE	CPSF6 Knock-out
ADH6	10.4734	-0.794716	1.07966	-0.736079	0.461683	NA	6	AC-AE	CPSF6 Knock-out
RP11-121L10.2	29.2821	0.387558	0.669398	0.578964	0.562613	0.758234	6	AC-AE	CPSF6 Knock-out
ZER1	4022.86	-0.117536	0.0720297	-1.63177	0.102728	0.270498	6	AC-AE	CPSF6 Knock-out
EDF1	13220.8	0.0903597	0.0450612	2.00527	0.0449346	0.14874	6	AC-AE	CPSF6 Knock-out
ETNK2	66.3812	0.108014	0.458445	0.235609	0.813736	0.909551	6	AC-AE	CPSF6 Knock-out
AC074212.5	27.4816	-1.20189	0.745567	-1.61205	0.106952	NA	6	AC-AE	CPSF6 Knock-out
TAF15	29758.2	0.284322	0.0472776	6.01388	1.81129e-09	5.15292e-08	6	AC-AE	CPSF6 Knock-out
C7orf49	2305.68	-0.00139014	0.0806092	-0.0172455	0.986241	0.994053	6	AC-AE	CPSF6 Knock-out
FBP1	61.446	-0.23169	0.471939	-0.490932	0.623474	0.80037	6	AC-AE	CPSF6 Knock-out
SNRPGP14	16.2832	0.179578	0.904529	0.198532	0.842629	NA	6	AC-AE	CPSF6 Knock-out
PTOV1-AS1	808.058	-0.324364	0.135825	-2.3881	0.0169359	0.0708287	6	AC-AE	CPSF6 Knock-out
PICK1	1065.41	-0.0184446	0.112785	-0.163538	0.870095	0.938287	6	AC-AE	CPSF6 Knock-out
PTGS1	92.7378	-0.471322	0.382069	-1.2336	0.21735	0.436589	6	AC-AE	CPSF6 Knock-out
PTPRCAP	3028.65	0.241336	0.266403	0.905905	0.364986	0.59769	6	AC-AE	CPSF6 Knock-out
FOXJ2	3920.61	0.0247859	0.0640032	0.387261	0.698563	0.846909	6	AC-AE	CPSF6 Knock-out
PLEKHB1	945.851	0.338188	0.119081	2.83999	0.00451156	0.0244979	6	AC-AE	CPSF6 Knock-out
TRIOBP	4917.06	0.0225219	0.0577307	0.39012	0.696448	0.845662	6	AC-AE	CPSF6 Knock-out
ZNF818P	36.1527	0.419268	0.597259	0.701987	0.482687	0.69827	6	AC-AE	CPSF6 Knock-out
RP11-443B20.1	282.78	-0.587376	0.212805	-2.76016	0.00577724	0.0301921	6	AC-AE	CPSF6 Knock-out
FBXL6	1247.48	0.0726663	0.110698	0.656438	0.511542	0.719904	6	AC-AE	CPSF6 Knock-out
IKBKGP1	861.094	0.107938	0.12771	0.845186	0.398007	0.627537	6	AC-AE	CPSF6 Knock-out
RUNDC1	3808.01	0.198798	0.0654739	3.03629	0.00239507	0.0146153	6	AC-AE	CPSF6 Knock-out
PHF10	10852.4	-0.208158	0.0542365	-3.83796	0.00012406	0.00116702	6	AC-AE	CPSF6 Knock-out
DYNC2LI1	1256.01	-0.239996	0.108591	-2.21009	0.0270988	0.101582	6	AC-AE	CPSF6 Knock-out
CTB-39G8.3	180.883	-0.130478	0.271539	-0.480511	0.630864	0.805071	6	AC-AE	CPSF6 Knock-out
ZNF296	338.255	0.340705	0.195219	1.74525	0.0809422	0.227855	6	AC-AE	CPSF6 Knock-out
PPM1A	4429.52	-0.200316	0.0633426	-3.16243	0.00156459	0.0101714	6	AC-AE	CPSF6 Knock-out
LINC00865	37.0027	-0.941308	1.79958	-0.52307	0.600926	0.784991	6	AC-AE	CPSF6 Knock-out
FUT1	24.1335	-0.564462	0.738254	-0.764591	0.444515	NA	6	AC-AE	CPSF6 Knock-out
RPS10	55718.6	-0.0216215	0.0321551	-0.672414	0.50132	0.712421	6	AC-AE	CPSF6 Knock-out
ASAP1-IT2	7.7991	0.419335	1.6559	0.253237	0.800085	NA	6	AC-AE	CPSF6 Knock-out
KIF11	16548.1	-0.0944361	0.0436551	-2.16323	0.0305231	0.111292	6	AC-AE	CPSF6 Knock-out
RPL29	83854.3	-0.0414868	0.0365413	-1.13534	0.256233	0.483942	6	AC-AE	CPSF6 Knock-out
HSDL1	1284.92	-0.182817	0.103181	-1.77181	0.0764256	0.218902	6	AC-AE	CPSF6 Knock-out
ACSM1	165.251	0.66211	0.281732	2.35014	0.0187662	0.0766669	6	AC-AE	CPSF6 Knock-out
RBM33	9603.66	-0.116856	0.0472477	-2.47326	0.0133885	0.0589835	6	AC-AE	CPSF6 Knock-out
PYGO2	5221.59	0.203672	0.0590192	3.45094	0.000558643	0.00425725	6	AC-AE	CPSF6 Knock-out
FBF1	993.11	0.0847431	0.118436	0.715518	0.474289	0.692225	6	AC-AE	CPSF6 Knock-out
PHF12	5569.33	-0.0442084	0.0570997	-0.774231	0.438794	0.66184	6	AC-AE	CPSF6 Knock-out
DUSP14	1392.46	0.0422364	0.117686	0.358891	0.719677	0.859113	6	AC-AE	CPSF6 Knock-out
RN7SL650P	12.0032	-1.4372	1.02883	-1.39693	0.162436	NA	6	AC-AE	CPSF6 Knock-out
RPL19	106710	-0.0965912	0.0339757	-2.84295	0.00446985	0.0243278	6	AC-AE	CPSF6 Knock-out
TMCO4	1806.96	-0.218328	0.0929794	-2.34813	0.0188678	0.0769861	6	AC-AE	CPSF6 Knock-out
EGR1	14102.1	0.391401	0.0526201	7.43824	1.02035e-13	5.38556e-12	6	AC-AE	CPSF6 Knock-out
RP11-21J18.1	34.5832	2.74058	0.763548	3.58927	0.000331608	0.002745	6	AC-AE	CPSF6 Knock-out
FAM177A1	1897.98	0.0137429	0.0989539	0.138882	0.889543	0.947452	6	AC-AE	CPSF6 Knock-out
ZRANB2	9356.34	-0.786962	0.0477283	-16.4884	4.447e-61	6.63614e-58	6	AC-AE	CPSF6 Knock-out
ZNF682	303.59	-0.0999532	0.20449	-0.488793	0.624988	0.801248	6	AC-AE	CPSF6 Knock-out
BPTF	22092	0.0781212	0.0413435	1.88957	0.0588161	0.18141	6	AC-AE	CPSF6 Knock-out
MPZL2	1751.28	0.327481	0.0985721	3.32225	0.000892941	0.00636735	6	AC-AE	CPSF6 Knock-out
RP4-773N10.4	295.163	-0.658491	0.217405	-3.02887	0.00245471	0.0149348	6	AC-AE	CPSF6 Knock-out
KBTBD2	4431.98	0.277813	0.0610695	4.54913	5.38694e-06	7.45587e-05	6	AC-AE	CPSF6 Knock-out
TUBGCP3	4865.28	-0.119952	0.0579635	-2.06943	0.0385055	0.132927	6	AC-AE	CPSF6 Knock-out
MAML3	336.371	-0.00799478	0.207985	-0.0384393	0.969337	0.985548	6	AC-AE	CPSF6 Knock-out
CBWD3	1696.41	-0.0437854	0.0937447	-0.467071	0.640449	0.810874	6	AC-AE	CPSF6 Knock-out
TNFSF8	2657.4	0.534709	0.0750995	7.12001	1.07919e-12	4.99012e-11	6	AC-AE	CPSF6 Knock-out
WDR54	7340.65	-0.0241402	0.0552439	-0.436975	0.662129	0.825859	6	AC-AE	CPSF6 Knock-out
RP11-819M15.1	8.49772	1.29595	1.40068	0.925225	0.354849	NA	6	AC-AE	CPSF6 Knock-out
CTD-3195I5.4	14.8676	-1.01382	0.927427	-1.09316	0.274325	NA	6	AC-AE	CPSF6 Knock-out
RP11-295D4.4	6.94857	-3.03474	1.54956	-1.95845	0.0501772	NA	6	AC-AE	CPSF6 Knock-out
PTGER4	7574.19	0.143163	0.0584897	2.44767	0.0143784	0.06239	6	AC-AE	CPSF6 Knock-out
ADORA2A	3039.9	0.239063	0.0799465	2.99028	0.00278718	0.0165826	6	AC-AE	CPSF6 Knock-out
ZNF223	112.823	-0.292865	0.358283	-0.817411	0.413693	0.641063	6	AC-AE	CPSF6 Knock-out
ZNF222	177.942	0.265232	0.265553	0.998792	0.317895	0.552989	6	AC-AE	CPSF6 Knock-out
LLNLR-304A6.2	16.1963	0.926911	0.890664	1.0407	0.298017	NA	6	AC-AE	CPSF6 Knock-out
ACAD9	4277.69	0.201805	0.0637357	3.16628	0.00154403	0.0100496	6	AC-AE	CPSF6 Knock-out
RP11-287D1.3	78.1974	-0.939224	0.472178	-1.98913	0.0466866	0.152833	6	AC-AE	CPSF6 Knock-out
RN7SL832P	27.3345	0.393559	0.684695	0.574794	0.565431	NA	6	AC-AE	CPSF6 Knock-out
WDR17	179.524	0.290929	0.30458	0.955179	0.339487	0.573675	6	AC-AE	CPSF6 Knock-out
DBP	656.364	0.0216333	0.154834	0.139719	0.888882	0.947414	6	AC-AE	CPSF6 Knock-out
EVI5	10569.8	-0.811384	0.0545526	-14.8734	4.90386e-50	4.02484e-47	6	AC-AE	CPSF6 Knock-out
C4orf48	13.0278	1.78253	1.13796	1.56642	0.117251	NA	6	AC-AE	CPSF6 Knock-out
STAMBP	8400.46	-0.0330563	0.0501217	-0.659522	0.509561	0.71915	6	AC-AE	CPSF6 Knock-out
CDYL2	5419.83	-0.277056	0.062723	-4.41714	1.00018e-05	0.000128365	6	AC-AE	CPSF6 Knock-out
TRIQK	196.549	-0.586039	0.280594	-2.08856	0.0367471	0.128096	6	AC-AE	CPSF6 Knock-out
AC090804.1	10.3454	0.768441	1.07859	0.712448	0.476187	NA	6	AC-AE	CPSF6 Knock-out
NAP1L3	155.506	-0.514655	0.30362	-1.69506	0.0900633	0.245254	6	AC-AE	CPSF6 Knock-out
AC009005.2	100.587	-0.348651	0.356895	-0.976899	0.328619	0.563607	6	AC-AE	CPSF6 Knock-out
ANKRD49	1742.6	-0.0897594	0.0922081	-0.973444	0.330333	0.565188	6	AC-AE	CPSF6 Knock-out
NGRN	2667.33	-0.053483	0.0760999	-0.702799	0.482181	0.698008	6	AC-AE	CPSF6 Knock-out
SF3A3	17665.8	0.0282647	0.0400257	0.706164	0.480086	0.696498	6	AC-AE	CPSF6 Knock-out
NDUFB6	2299.98	-0.0911646	0.0812423	-1.12213	0.261806	0.489916	6	AC-AE	CPSF6 Knock-out
SUGCT	64.8148	-0.203614	0.471282	-0.432044	0.66571	0.828107	6	AC-AE	CPSF6 Knock-out
FSIP1	42.2584	0.618415	0.543596	1.13764	0.255271	0.482918	6	AC-AE	CPSF6 Knock-out
RP11-66B24.7	29.6773	-1.10462	0.673561	-1.63997	0.101011	0.267047	6	AC-AE	CPSF6 Knock-out
KCNQ5	1677.96	-0.0745447	0.100987	-0.73816	0.460417	0.680695	6	AC-AE	CPSF6 Knock-out
ARHGEF39	1993.65	0.221213	0.0841854	2.62769	0.00859674	0.0413344	6	AC-AE	CPSF6 Knock-out
ISL2	18.8757	0.957323	1.00865	0.949111	0.342564	NA	6	AC-AE	CPSF6 Knock-out
AUP1	8189.88	-0.0200754	0.0514049	-0.390536	0.69614	0.845662	6	AC-AE	CPSF6 Knock-out
MPST	1965.72	0.130301	0.0933714	1.39552	0.16286	0.365323	6	AC-AE	CPSF6 Knock-out
bP-21264C1.2	35.3913	0.738524	0.656296	1.12529	0.260466	0.488468	6	AC-AE	CPSF6 Knock-out
FOXK1	7180.65	-0.0426266	0.0521438	-0.81748	0.413654	0.641062	6	AC-AE	CPSF6 Knock-out
PANK3	7805.21	-0.36327	0.057348	-6.33448	2.38137e-10	8.19502e-09	6	AC-AE	CPSF6 Knock-out
VHL	5979.82	-0.119267	0.0628327	-1.89817	0.0576734	0.178928	6	AC-AE	CPSF6 Knock-out
TRMT112	7593.23	0.0295187	0.0519438	0.568282	0.569843	0.763466	6	AC-AE	CPSF6 Knock-out
XKR6	163.441	0.270768	0.285473	0.948489	0.342881	0.576773	6	AC-AE	CPSF6 Knock-out
TNFRSF25	3730.48	0.0636446	0.0677285	0.939701	0.347371	0.580484	6	AC-AE	CPSF6 Knock-out
PRIM1	5612.97	0.00574635	0.0590485	0.0973158	0.922476	0.963382	6	AC-AE	CPSF6 Knock-out
LTN1	8771.1	0.165031	0.0560377	2.945	0.00322958	0.0186346	6	AC-AE	CPSF6 Knock-out
CARD11	28052.3	-0.0704042	0.0433955	-1.62239	0.104721	0.273725	6	AC-AE	CPSF6 Knock-out
RP11-1000B6.8	56.6409	0.87639	0.481508	1.82009	0.0687447	0.202375	6	AC-AE	CPSF6 Knock-out
AKAP5	580.125	0.37378	0.161935	2.30821	0.0209874	0.0836998	6	AC-AE	CPSF6 Knock-out
TRAPPC12	2205.61	0.0109543	0.0818999	0.133753	0.893598	0.949412	6	AC-AE	CPSF6 Knock-out
USP9Y	4789.42	0.176111	0.0671361	2.6232	0.00871086	0.0417852	6	AC-AE	CPSF6 Knock-out
RBM20	44.4517	0.637033	0.597483	1.06619	0.286336	0.518503	6	AC-AE	CPSF6 Knock-out
ARMC6	3300.18	-0.118111	0.0728634	-1.621	0.105018	0.274152	6	AC-AE	CPSF6 Knock-out
ZSCAN22	830.797	0.149577	0.128971	1.15978	0.246139	0.471566	6	AC-AE	CPSF6 Knock-out
WBP1	1754.52	-0.0908138	0.0903899	-1.00469	0.315047	0.550276	6	AC-AE	CPSF6 Knock-out
RAB5A	4439.37	-0.0605663	0.0613999	-0.986424	0.323925	0.559003	6	AC-AE	CPSF6 Knock-out
RP4-695O20.1	10.3565	0.440301	1.0978	0.401075	0.688365	NA	6	AC-AE	CPSF6 Knock-out
AC005796.2	51.2034	0.046302	0.499164	0.092759	0.926095	0.965197	6	AC-AE	CPSF6 Knock-out
C17orf58	1353.28	-0.0350841	0.104126	-0.336939	0.736163	0.867854	6	AC-AE	CPSF6 Knock-out
TCEB2	4745.98	0.051213	0.0610259	0.839201	0.401357	0.630276	6	AC-AE	CPSF6 Knock-out
LPXN	17758.2	0.17488	0.0424053	4.12403	3.72307e-05	0.000410654	6	AC-AE	CPSF6 Knock-out
NOL11	8036.61	-0.0260334	0.0511545	-0.508916	0.610811	0.791479	6	AC-AE	CPSF6 Knock-out
RP11-75L1.2	2509.44	-5.55683	1.18296	-4.69741	2.63479e-06	3.90696e-05	6	AC-AE	CPSF6 Knock-out
SURF4	35415.4	-0.139572	0.0351954	-3.96561	7.32075e-05	0.000738945	6	AC-AE	CPSF6 Knock-out
IGHV3-32	13.715	1.04398	1.11372	0.937385	0.34856	NA	6	AC-AE	CPSF6 Knock-out
TRIM39	1764.51	0.0101948	0.0903005	0.112899	0.910111	0.956861	6	AC-AE	CPSF6 Knock-out
ORAI2	6701.28	0.14359	0.0586077	2.45002	0.0142848	0.0620329	6	AC-AE	CPSF6 Knock-out
CD101	263.681	-0.0151602	0.225454	-0.067243	0.946388	0.974436	6	AC-AE	CPSF6 Knock-out
GPR101	17.8259	0.655214	1.07975	0.606817	0.543972	NA	6	AC-AE	CPSF6 Knock-out
RPP40	274.732	-0.0934264	0.2151	-0.434339	0.664042	0.827114	6	AC-AE	CPSF6 Knock-out
DDX51	2636.07	0.0447787	0.0742332	0.603217	0.546365	0.746734	6	AC-AE	CPSF6 Knock-out
LINC00685	32.9016	-0.228692	0.633002	-0.361281	0.71789	0.857716	6	AC-AE	CPSF6 Knock-out
MGLL	122.875	-0.0563467	0.338514	-0.166453	0.8678	0.93741	6	AC-AE	CPSF6 Knock-out
CCDC183-AS1	144.594	0.0684208	0.304565	0.224651	0.822251	0.914014	6	AC-AE	CPSF6 Knock-out
ZNF800	3056.04	0.24359	0.0795104	3.06363	0.0021867	0.0135197	6	AC-AE	CPSF6 Knock-out
HNRNPH3	15813.7	0.172405	0.0470012	3.6681	0.00024436	0.00210339	6	AC-AE	CPSF6 Knock-out
PARP9	6988.13	-0.235797	0.0546756	-4.31265	1.61307e-05	0.000194982	6	AC-AE	CPSF6 Knock-out
VEGFB	3969.38	0.0555393	0.0634416	0.875441	0.381334	0.613385	6	AC-AE	CPSF6 Knock-out
RP11-57K17.1	32.628	0.278038	0.624628	0.445125	0.656229	0.822921	6	AC-AE	CPSF6 Knock-out
GDI1	10760.7	0.147507	0.0564026	2.61525	0.0089162	0.0425464	6	AC-AE	CPSF6 Knock-out
RASSF1	5791.27	-0.143199	0.0554901	-2.58063	0.00986209	0.046082	6	AC-AE	CPSF6 Knock-out
TMX4	3592.62	-0.229604	0.0710087	-3.23346	0.001223	0.00827861	6	AC-AE	CPSF6 Knock-out
C22orf29	3093.28	-0.152692	0.0703196	-2.1714	0.0299011	0.109486	6	AC-AE	CPSF6 Knock-out
RNF39	66.1306	0.00939064	0.452571	0.0207496	0.983445	0.992271	6	AC-AE	CPSF6 Knock-out
KCND1	609.806	-0.179814	0.165147	-1.08881	0.276238	0.506699	6	AC-AE	CPSF6 Knock-out
FKRP	747.664	-0.276908	0.135509	-2.04347	0.0410061	0.138901	6	AC-AE	CPSF6 Knock-out
HNRNPA1P59	40.6636	-0.162619	0.585247	-0.277865	0.781116	0.891838	6	AC-AE	CPSF6 Knock-out
EDNRA	12.0203	-0.526635	1.03264	-0.509991	0.610058	NA	6	AC-AE	CPSF6 Knock-out
CTA-941F9.10	66.9405	-0.36352	0.447716	-0.811944	0.416824	0.643834	6	AC-AE	CPSF6 Knock-out
HERC4	8158.48	0.115268	0.0522797	2.20483	0.0274663	0.102608	6	AC-AE	CPSF6 Knock-out
CAPRIN2	1329.55	-0.170712	0.103896	-1.64311	0.100361	0.265842	6	AC-AE	CPSF6 Knock-out
ILDR1	118.2	0.101783	0.330746	0.307739	0.758281	0.878747	6	AC-AE	CPSF6 Knock-out
RP11-536L3.4	17.7441	0.0332862	0.870112	0.0382551	0.969484	NA	6	AC-AE	CPSF6 Knock-out
C3orf58	2408.8	-0.0967197	0.0889923	-1.08683	0.277111	0.507676	6	AC-AE	CPSF6 Knock-out
ZNF117	982.245	0.724271	0.135306	5.35283	8.6587e-08	1.79915e-06	6	AC-AE	CPSF6 Knock-out
SLC9A3R1	12602.7	0.00831312	0.0438592	0.189541	0.849669	0.92704	6	AC-AE	CPSF6 Knock-out
SRBD1	2219.07	0.0504594	0.0846894	0.595817	0.551298	0.750472	6	AC-AE	CPSF6 Knock-out
METRN	380.53	0.464699	0.190827	2.43519	0.014884	0.0639323	6	AC-AE	CPSF6 Knock-out
KPNA1	4849.13	0.3262	0.0585634	5.57004	2.54685e-08	5.89655e-07	6	AC-AE	CPSF6 Knock-out
QPCTL	1676.95	0.24693	0.0962892	2.56446	0.0103337	0.0478497	6	AC-AE	CPSF6 Knock-out
SMARCD2	10474.4	-0.0530677	0.0458782	-1.15671	0.247391	0.473081	6	AC-AE	CPSF6 Knock-out
ISM1	13.5877	-2.61379	1.10946	-2.35592	0.0184771	NA	6	AC-AE	CPSF6 Knock-out
TMPO-AS1	579.359	0.262418	0.149669	1.75332	0.0795474	0.224978	6	AC-AE	CPSF6 Knock-out
C3orf17	6116.31	-0.112956	0.0550412	-2.05221	0.0401492	0.136903	6	AC-AE	CPSF6 Knock-out
PGBD3	152.635	0.396253	0.305528	1.29695	0.194649	0.40838	6	AC-AE	CPSF6 Knock-out
RP3-425P12.4	18.5135	0.345011	0.845348	0.408129	0.683179	NA	6	AC-AE	CPSF6 Knock-out
EPRS	37528.1	-0.00391612	0.0374331	-0.104616	0.91668	0.960714	6	AC-AE	CPSF6 Knock-out
PLEKHG2	6649.95	0.170253	0.0556556	3.05905	0.00222042	0.0136766	6	AC-AE	CPSF6 Knock-out
HCCS	1908.21	0.455127	0.0857655	5.30665	1.1166e-07	2.25727e-06	6	AC-AE	CPSF6 Knock-out
GPLD1	59.5139	-0.212296	0.51713	-0.410527	0.681419	0.836912	6	AC-AE	CPSF6 Knock-out
UPF3AP3	12.6728	-0.481426	0.96812	-0.497279	0.618992	NA	6	AC-AE	CPSF6 Knock-out
PIEZO1	21316.4	0.0986011	0.0467913	2.10726	0.0350954	0.123643	6	AC-AE	CPSF6 Knock-out
RPS7	56586.3	-0.0562442	0.0343473	-1.63751	0.101523	0.268099	6	AC-AE	CPSF6 Knock-out
RGP1	3876.68	-0.0996737	0.0636025	-1.56713	0.117083	0.294818	6	AC-AE	CPSF6 Knock-out
MRPL28	5195.73	0.0191291	0.0669432	0.285752	0.775068	0.888529	6	AC-AE	CPSF6 Knock-out
C1orf174	2268.19	0.0281647	0.0838817	0.335767	0.737046	0.868158	6	AC-AE	CPSF6 Knock-out
ANKRD18A	288.593	-0.274729	0.223197	-1.23088	0.218368	0.437882	6	AC-AE	CPSF6 Knock-out
RNASEK	3256.21	0.346466	0.090457	3.83018	0.00012805	0.00119995	6	AC-AE	CPSF6 Knock-out
RP11-484L8.1	22.0169	0.0246758	0.777449	0.0317394	0.97468	NA	6	AC-AE	CPSF6 Knock-out
ABL2	1790.24	-0.203899	0.0935983	-2.17845	0.0293725	0.108033	6	AC-AE	CPSF6 Knock-out
MAP1LC3B2	36.983	0.164697	0.57968	0.284117	0.776321	0.889212	6	AC-AE	CPSF6 Knock-out
RP11-166P13.3	65.5736	-0.18575	0.43683	-0.425224	0.670674	0.83056	6	AC-AE	CPSF6 Knock-out
AKR7L	65.323	-0.506543	0.477884	-1.05997	0.289158	0.521653	6	AC-AE	CPSF6 Knock-out
ELOVL5	11113.4	-0.198632	0.0493217	-4.02727	5.64282e-05	0.000592622	6	AC-AE	CPSF6 Knock-out
HNRNPF	49818.4	-0.0657665	0.0332773	-1.97631	0.0481193	0.156211	6	AC-AE	CPSF6 Knock-out
AC009133.22	12.8753	2.49101	1.08028	2.30589	0.0211166	NA	6	AC-AE	CPSF6 Knock-out
FAM83F	48.9738	0.737312	0.538636	1.36885	0.171046	0.37647	6	AC-AE	CPSF6 Knock-out
EEF1B2	50322.5	-0.0405041	0.0339727	-1.19225	0.233162	0.455889	6	AC-AE	CPSF6 Knock-out
BEGAIN	443.34	-0.166094	0.17635	-0.941839	0.346275	0.579538	6	AC-AE	CPSF6 Knock-out
INO80C	1330.68	0.11231	0.112926	0.994547	0.319957	0.555078	6	AC-AE	CPSF6 Knock-out
C12orf60	205.775	-0.549744	0.250994	-2.19027	0.028505	0.105687	6	AC-AE	CPSF6 Knock-out
TEX14	90.4287	0.368094	0.391124	0.941119	0.346644	0.57986	6	AC-AE	CPSF6 Knock-out
RP11-316M1.12	63.3738	-0.00661256	0.443253	-0.0149182	0.988097	0.994581	6	AC-AE	CPSF6 Knock-out
SH3BGR	105.693	-0.00954276	0.345914	-0.0275871	0.977992	0.989938	6	AC-AE	CPSF6 Knock-out
ARRB2	19675.4	-0.138986	0.0394869	-3.51981	0.000431859	0.00344125	6	AC-AE	CPSF6 Knock-out
RP11-726G1.1	148.904	-0.792022	0.31309	-2.5297	0.0114161	0.0517902	6	AC-AE	CPSF6 Knock-out
GPR162	15.9292	0.565067	0.926728	0.609744	0.542031	NA	6	AC-AE	CPSF6 Knock-out
RHOH	7496.41	0.0820001	0.05858	1.3998	0.161574	0.363751	6	AC-AE	CPSF6 Knock-out
MAEA	3968.88	-0.0800755	0.0656246	-1.22021	0.222387	0.44259	6	AC-AE	CPSF6 Knock-out
RGS2	865.739	0.332606	0.128237	2.59368	0.00949553	0.04468	6	AC-AE	CPSF6 Knock-out
PHF8	7717.65	0.0889135	0.0492912	1.80384	0.071256	0.207572	6	AC-AE	CPSF6 Knock-out
RNA5SP317	10.8618	-0.770472	1.0446	-0.737578	0.460771	NA	6	AC-AE	CPSF6 Knock-out
RPS12P26	14.1954	0.231223	0.984476	0.234869	0.81431	NA	6	AC-AE	CPSF6 Knock-out
RP11-902B17.1	173.247	-0.360948	0.294249	-1.22667	0.219946	0.439918	6	AC-AE	CPSF6 Knock-out
GPR84	203.565	0.337013	0.261746	1.28756	0.1979	0.411936	6	AC-AE	CPSF6 Knock-out
SF3B4	7420.86	0.0130603	0.0635807	0.205413	0.837249	0.92071	6	AC-AE	CPSF6 Knock-out
RP11-73M18.10	379.012	-0.980222	0.188518	-5.19961	1.99708e-07	3.80302e-06	6	AC-AE	CPSF6 Knock-out
RP11-61A14.1	9.59368	-1.05566	1.21416	-0.86945	0.384601	NA	6	AC-AE	CPSF6 Knock-out
MED11	1519.33	-0.0684694	0.0980345	-0.698422	0.484913	0.699625	6	AC-AE	CPSF6 Knock-out
GMFB	2851.5	-0.64972	0.0728762	-8.91539	4.86098e-19	4.28994e-17	6	AC-AE	CPSF6 Knock-out
TRBJ2-4	55.6751	0.474733	0.477865	0.993445	0.320493	0.555765	6	AC-AE	CPSF6 Knock-out
RP11-51L5.5	187.157	0.884585	0.26392	3.35172	0.000803121	0.00582298	6	AC-AE	CPSF6 Knock-out
PCBD2	483.381	-0.201315	0.165764	-1.21446	0.22457	0.445208	6	AC-AE	CPSF6 Knock-out
RP11-714G18.1	21.7355	1.53793	0.77734	1.97845	0.0478778	NA	6	AC-AE	CPSF6 Knock-out
CMBL	358.641	0.64088	0.192121	3.3358	0.000850532	0.00611006	6	AC-AE	CPSF6 Knock-out
ST7	948.053	0.188016	0.122187	1.53876	0.123862	0.305712	6	AC-AE	CPSF6 Knock-out
SRCAP	13591.4	-0.508743	0.201725	-2.52197	0.01167	0.0527169	6	AC-AE	CPSF6 Knock-out
CHD1L	10592.8	-0.103491	0.0468035	-2.21119	0.0270229	0.101344	6	AC-AE	CPSF6 Knock-out
ATG9B	976.054	0.123798	0.125451	0.986828	0.323727	0.558778	6	AC-AE	CPSF6 Knock-out
FAM228A	6.76918	-3.10316	1.7397	-1.78374	0.0744665	NA	6	AC-AE	CPSF6 Knock-out
RP11-61L23.2	5553.55	0.0669419	0.0565437	1.1839	0.236454	0.459336	6	AC-AE	CPSF6 Knock-out
B4GALT1	9300.39	0.176749	0.0481811	3.66843	0.000244048	0.00210181	6	AC-AE	CPSF6 Knock-out
RP11-440L14.4	13.5601	-0.88037	0.948501	-0.92817	0.35332	NA	6	AC-AE	CPSF6 Knock-out
MT-TI	280.661	0.128416	0.216763	0.592424	0.553567	0.751969	6	AC-AE	CPSF6 Knock-out
MAFK	3179.93	0.323681	0.0738055	4.3856	1.15668e-05	0.000145717	6	AC-AE	CPSF6 Knock-out
CCDC47	16504.7	-0.0142633	0.0399554	-0.356982	0.721105	0.859993	6	AC-AE	CPSF6 Knock-out
LMBR1L	2493.84	-0.237421	0.0767666	-3.09276	0.00198301	0.0124717	6	AC-AE	CPSF6 Knock-out
LYSMD3	2652.65	-0.512812	0.0780352	-6.57155	4.97955e-11	1.92328e-09	6	AC-AE	CPSF6 Knock-out
SLC6A16	103.003	-0.102116	0.378693	-0.269654	0.787426	0.896118	6	AC-AE	CPSF6 Knock-out
RP11-196B3.2	32.7196	-0.56657	0.641761	-0.882837	0.377324	0.609595	6	AC-AE	CPSF6 Knock-out
ZNF146	15240.4	-0.103355	0.0415632	-2.48669	0.0128938	0.057157	6	AC-AE	CPSF6 Knock-out
ARSB	1156.87	-0.0174557	0.109717	-0.159098	0.873592	0.939735	6	AC-AE	CPSF6 Knock-out
SPTLC3	63.0227	0.0126576	0.47867	0.0264433	0.978904	0.990545	6	AC-AE	CPSF6 Knock-out
TRBV12-3	555.694	0.260548	0.153756	1.69456	0.0901594	0.245343	6	AC-AE	CPSF6 Knock-out
PDCD4-AS1	83.3404	0.401306	0.386678	1.03783	0.29935	0.533185	6	AC-AE	CPSF6 Knock-out
RMND5B	2521.03	0.035338	0.0761568	0.464016	0.642636	0.812389	6	AC-AE	CPSF6 Knock-out
CTC-479C5.12	1351.93	-0.171276	0.10561	-1.62178	0.104851	0.27386	6	AC-AE	CPSF6 Knock-out
NAGS	310.056	0.186377	0.21798	0.85502	0.39254	0.623508	6	AC-AE	CPSF6 Knock-out
NDUFS7	2611.22	0.01409	0.0791871	0.177934	0.858775	0.932355	6	AC-AE	CPSF6 Knock-out
MAP3K12	2939.52	-0.042822	0.0871026	-0.491627	0.622983	0.799927	6	AC-AE	CPSF6 Knock-out
RPSAP13	16.2426	-0.210946	0.903337	-0.233519	0.815358	NA	6	AC-AE	CPSF6 Knock-out
CINP	3065.25	0.108617	0.0794806	1.36658	0.171756	0.377527	6	AC-AE	CPSF6 Knock-out
ANKRD34A	948.372	0.347258	0.125932	2.75749	0.00582463	0.0303522	6	AC-AE	CPSF6 Knock-out
ANKRD26	2126.7	-0.290412	0.099648	-2.91438	0.00356394	0.020201	6	AC-AE	CPSF6 Knock-out
DISC1	758.001	-0.23692	0.142137	-1.66684	0.0955456	0.256547	6	AC-AE	CPSF6 Knock-out
TRAPPC2	1009.71	-0.580509	0.116428	-4.98599	6.16459e-07	1.07765e-05	6	AC-AE	CPSF6 Knock-out
CTD-2260A17.2	56.1549	0.354782	0.494811	0.717005	0.473371	0.691755	6	AC-AE	CPSF6 Knock-out
ASH1L	7778.97	0.191765	0.0533132	3.59695	0.000321969	0.00267872	6	AC-AE	CPSF6 Knock-out
ZNF134	1234.65	-0.0308019	0.108102	-0.284934	0.775695	0.88893	6	AC-AE	CPSF6 Knock-out
SYMPK	15339.6	-0.0662107	0.0413076	-1.60287	0.108964	0.280703	6	AC-AE	CPSF6 Knock-out
DOPEY1	1093.82	-0.0244375	0.112518	-0.217188	0.828062	0.916316	6	AC-AE	CPSF6 Knock-out
RAP2B	3795.69	-0.104701	0.073021	-1.43384	0.151617	0.348619	6	AC-AE	CPSF6 Knock-out
TRIB1	1122.37	0.462962	0.115294	4.01548	5.93259e-05	0.000615572	6	AC-AE	CPSF6 Knock-out
TMEM151B	37.8192	-1.25007	0.636715	-1.96331	0.0496097	0.159926	6	AC-AE	CPSF6 Knock-out
CUX1	2706.33	0.04303	0.0758981	0.566944	0.570752	0.763963	6	AC-AE	CPSF6 Knock-out
RP11-459F6.3	21.5569	-0.804384	0.774523	-1.03855	0.299012	NA	6	AC-AE	CPSF6 Knock-out
LPIN2	21461.2	-0.296776	0.0492627	-6.02436	1.69783e-09	4.85539e-08	6	AC-AE	CPSF6 Knock-out
RP11-575L7.8	30.8862	-0.666251	0.671113	-0.992755	0.320829	0.555863	6	AC-AE	CPSF6 Knock-out
SOCS3	8638.71	-0.0716844	0.0478511	-1.49807	0.134114	0.322751	6	AC-AE	CPSF6 Knock-out
ORC4	1963.05	-0.115638	0.0954378	-1.21165	0.225645	0.446584	6	AC-AE	CPSF6 Knock-out
NCALD	2118.61	0.0521459	0.090292	0.577526	0.563585	0.758858	6	AC-AE	CPSF6 Knock-out
COQ10B	1028.57	0.159343	0.116702	1.36538	0.172133	0.377817	6	AC-AE	CPSF6 Knock-out
MCMBP	12424.5	-0.221563	0.0449276	-4.93156	8.15762e-07	1.37765e-05	6	AC-AE	CPSF6 Knock-out
AC114498.1	376.888	-0.225327	0.188287	-1.19673	0.231414	0.453679	6	AC-AE	CPSF6 Knock-out
AC005077.8	12.9103	0.974914	0.992741	0.982043	0.326079	NA	6	AC-AE	CPSF6 Knock-out
BX322557.10	301.409	-0.192358	0.215504	-0.892597	0.372073	0.604951	6	AC-AE	CPSF6 Knock-out
TRIB2	1390.01	0.15094	0.113435	1.33063	0.183311	0.393649	6	AC-AE	CPSF6 Knock-out
ZSCAN29	2854.65	-0.0568346	0.0748758	-0.759051	0.447822	0.669429	6	AC-AE	CPSF6 Knock-out
RP4-751H13.5	43.717	-0.263647	0.541411	-0.486963	0.626284	0.802187	6	AC-AE	CPSF6 Knock-out
RP11-111F16.2	96.8848	-0.464109	0.36137	-1.2843	0.199036	0.413252	6	AC-AE	CPSF6 Knock-out
RP11-66N24.4	12.1169	-0.100494	1.06716	-0.0941699	0.924974	NA	6	AC-AE	CPSF6 Knock-out
ITM2C	1929.53	0.238011	0.0950765	2.50336	0.0123021	0.0550541	6	AC-AE	CPSF6 Knock-out
SAT2	1762.31	0.163808	0.109638	1.49409	0.135153	0.323894	6	AC-AE	CPSF6 Knock-out
ZNF280B	411.065	0.0770962	0.193344	0.398751	0.690076	0.842318	6	AC-AE	CPSF6 Knock-out
UAP1L1	4407.36	-0.101867	0.0612554	-1.66299	0.0963146	0.257955	6	AC-AE	CPSF6 Knock-out
ESD	8576.43	-0.162598	0.0509263	-3.19281	0.00140895	0.00929952	6	AC-AE	CPSF6 Knock-out
CSRNP1	13057.9	0.293298	0.0443673	6.61068	3.82566e-11	1.50595e-09	6	AC-AE	CPSF6 Knock-out
LTB	7994.4	0.365284	0.0491279	7.43536	1.04286e-13	5.48671e-12	6	AC-AE	CPSF6 Knock-out
TRIM6	222.237	-0.776378	0.305218	-2.54369	0.010969	0.0502388	6	AC-AE	CPSF6 Knock-out
BRAP	2754.73	-0.0774769	0.0767934	-1.0089	0.313022	0.548058	6	AC-AE	CPSF6 Knock-out
SCAMP2	9026.27	-0.00484027	0.0480021	-0.100835	0.919682	0.962301	6	AC-AE	CPSF6 Knock-out
KANSL2	3084.69	-0.113298	0.0696426	-1.62684	0.10377	0.272107	6	AC-AE	CPSF6 Knock-out
CACNA2D2	288.928	-0.246618	0.216862	-1.13721	0.255451	0.482985	6	AC-AE	CPSF6 Knock-out
RP11-98D18.16	11.1943	-1.01341	1.1353	-0.892639	0.372051	NA	6	AC-AE	CPSF6 Knock-out
UBE2J2	3805.52	0.0382498	0.0669735	0.571118	0.56792	0.761966	6	AC-AE	CPSF6 Knock-out
FAM161A	1413.19	-0.058596	0.108111	-0.542	0.587818	0.775023	6	AC-AE	CPSF6 Knock-out
TOE1	2347.08	0.00175115	0.0789727	0.0221741	0.982309	0.991577	6	AC-AE	CPSF6 Knock-out
ZNF224	1714.43	-0.39828	0.0909255	-4.38029	1.1852e-05	0.000148625	6	AC-AE	CPSF6 Knock-out
GTF2F2	2578.34	-0.0852072	0.0780219	-1.09209	0.274792	0.504869	6	AC-AE	CPSF6 Knock-out
KRT72	35.3199	-0.423584	0.827761	-0.511723	0.608845	0.790189	6	AC-AE	CPSF6 Knock-out
PRRX2	38.5068	0.413063	0.610802	0.676263	0.498874	0.710358	6	AC-AE	CPSF6 Knock-out
WEE1	4780.28	0.501565	0.0802454	6.25039	4.09428e-10	1.3388e-08	6	AC-AE	CPSF6 Knock-out
DDA1	3475.81	0.0867471	0.0668681	1.29729	0.194532	0.408335	6	AC-AE	CPSF6 Knock-out
PRPF39	4414.73	-0.105202	0.0603762	-1.74245	0.0814298	0.228766	6	AC-AE	CPSF6 Knock-out
FICD	161.88	0.239319	0.295137	0.810873	0.417439	0.644317	6	AC-AE	CPSF6 Knock-out
SLC45A1	70.2822	0.485215	0.463908	1.04593	0.295594	0.529021	6	AC-AE	CPSF6 Knock-out
RP11-927P21.1	22.8309	-0.729811	0.74402	-0.980902	0.326641	NA	6	AC-AE	CPSF6 Knock-out
TTC12	755.35	0.253487	0.137255	1.84683	0.0647718	0.194268	6	AC-AE	CPSF6 Knock-out
LINC00398	11.6974	2.04261	1.19982	1.70243	0.0886756	NA	6	AC-AE	CPSF6 Knock-out
CTD-2270P14.5	97.3479	0.437952	0.373821	1.17155	0.241376	0.465046	6	AC-AE	CPSF6 Knock-out
LINC01282	13.6948	0.174628	0.936797	0.186409	0.852124	NA	6	AC-AE	CPSF6 Knock-out
ATP5G1	4039.86	0.175754	0.0693045	2.53597	0.0112137	0.051103	6	AC-AE	CPSF6 Knock-out
RP11-178C3.2	35.8468	-0.657521	0.592799	-1.10918	0.267353	0.496398	6	AC-AE	CPSF6 Knock-out
PDCD6	4206.7	-0.310711	0.0667714	-4.65335	3.26591e-06	4.75687e-05	6	AC-AE	CPSF6 Knock-out
CD8BP	56.4899	0.0369324	0.522353	0.070704	0.943633	0.973034	6	AC-AE	CPSF6 Knock-out
RP5-902P8.10	58.9368	0.00562733	0.463177	0.0121494	0.990306	0.995827	6	AC-AE	CPSF6 Knock-out
SEPT3	939.783	-0.108361	0.133446	-0.812018	0.416781	0.643834	6	AC-AE	CPSF6 Knock-out
METTL2A	2081.27	-0.051216	0.0847715	-0.604165	0.545734	0.746021	6	AC-AE	CPSF6 Knock-out
SLC26A10	10.0675	-0.105085	1.13528	-0.0925624	0.926251	NA	6	AC-AE	CPSF6 Knock-out
RP11-18H21.1	1087.32	0.165531	0.119454	1.38572	0.165831	0.369702	6	AC-AE	CPSF6 Knock-out
DBF4B	2903.44	0.0287438	0.079752	0.360415	0.718537	0.858345	6	AC-AE	CPSF6 Knock-out
PEX11B	2095.25	-0.26552	0.085031	-3.12263	0.00179246	0.0114487	6	AC-AE	CPSF6 Knock-out
RP11-53B2.3	25.1639	-0.528372	0.718543	-0.735337	0.462134	NA	6	AC-AE	CPSF6 Knock-out
TBC1D3K	245.774	-0.134522	0.231526	-0.581025	0.561224	0.757481	6	AC-AE	CPSF6 Knock-out
FAM107B	28116.4	0.0199731	0.0380474	0.524952	0.599617	0.78378	6	AC-AE	CPSF6 Knock-out
YEATS2	18247.8	-0.140686	0.0391801	-3.59076	0.000329711	0.00273381	6	AC-AE	CPSF6 Knock-out
RSL24D1	12291.6	-0.138281	0.0439137	-3.14893	0.00163868	0.010571	6	AC-AE	CPSF6 Knock-out
CTB-79E8.3	14.6448	0.519615	0.921787	0.563704	0.572956	NA	6	AC-AE	CPSF6 Knock-out
SMO	38.3467	-0.587283	0.612709	-0.958503	0.337809	0.572433	6	AC-AE	CPSF6 Knock-out
CYP2J2	157.644	-0.00151791	0.298606	-0.00508332	0.995944	0.998194	6	AC-AE	CPSF6 Knock-out
GUK1	13266.1	-0.00972444	0.0422982	-0.229902	0.818168	0.912132	6	AC-AE	CPSF6 Knock-out
SCD	68912.4	0.168234	0.0340184	4.94537	7.60001e-07	1.29279e-05	6	AC-AE	CPSF6 Knock-out
NBEAL1	1915.29	0.0132692	0.0999521	0.132755	0.894387	0.949611	6	AC-AE	CPSF6 Knock-out
EEF1A2	629.641	0.70345	0.156786	4.48668	7.23424e-06	9.62319e-05	6	AC-AE	CPSF6 Knock-out
ZNF540	56.2016	-0.207907	0.541046	-0.384269	0.700779	0.848075	6	AC-AE	CPSF6 Knock-out
TMEM258	3101.94	0.0299791	0.0939602	0.319062	0.74968	0.874502	6	AC-AE	CPSF6 Knock-out
RP11-554D14.4	17.8261	-0.804588	0.82646	-0.973535	0.330287	NA	6	AC-AE	CPSF6 Knock-out
CAMKK1	763.524	-0.020527	0.141821	-0.144739	0.884917	0.944959	6	AC-AE	CPSF6 Knock-out
EBAG9	1275.25	-0.0358969	0.114558	-0.313353	0.754012	0.877238	6	AC-AE	CPSF6 Knock-out
AKIRIN2	2169.6	0.30339	0.0808246	3.75368	0.000174258	0.0015648	6	AC-AE	CPSF6 Knock-out
AC096772.6	133.383	-0.217207	0.314968	-0.689618	0.490435	0.70396	6	AC-AE	CPSF6 Knock-out
PRSS21	729.768	0.223044	0.134367	1.65996	0.0969222	0.259286	6	AC-AE	CPSF6 Knock-out
PPP3CB	5911.04	-0.156951	0.0555316	-2.82634	0.00470829	0.0253731	6	AC-AE	CPSF6 Knock-out
MTMR9	1023	-0.214643	0.122046	-1.7587	0.0786281	0.223185	6	AC-AE	CPSF6 Knock-out
NDE1	6121.09	0.091334	0.0532086	1.71653	0.0860657	0.23752	6	AC-AE	CPSF6 Knock-out
FDXR	3743.62	0.181158	0.0646375	2.80268	0.00506793	0.0270977	6	AC-AE	CPSF6 Knock-out
MICE	63.2309	-0.130547	0.4495	-0.290428	0.771489	0.886608	6	AC-AE	CPSF6 Knock-out
EPS8	1036.91	-0.144648	0.113908	-1.26987	0.204132	0.419903	6	AC-AE	CPSF6 Knock-out
TREX2	255.424	-1.39357	0.76763	-1.81542	0.0694593	0.203736	6	AC-AE	CPSF6 Knock-out
ITGA6	460.251	0.0390495	0.16885	0.231268	0.817107	0.911753	6	AC-AE	CPSF6 Knock-out
PDE4B	5606.35	-0.0486371	0.0690519	-0.704355	0.481211	0.697122	6	AC-AE	CPSF6 Knock-out
ARF4	6201.94	0.302205	0.0745529	4.05356	5.04438e-05	0.000536988	6	AC-AE	CPSF6 Knock-out
GRHL1	71.0893	0.148201	0.418815	0.353857	0.723446	0.861095	6	AC-AE	CPSF6 Knock-out
ZNF777	2240.15	0.0406314	0.0902927	0.449996	0.652713	0.820155	6	AC-AE	CPSF6 Knock-out
ZNF761	1937.91	-0.204903	0.0913348	-2.24343	0.0248692	0.0954025	6	AC-AE	CPSF6 Knock-out
RP11-172H24.4	116.667	0.482665	0.329627	1.46427	0.143119	0.336793	6	AC-AE	CPSF6 Knock-out
ZNF765	1490.34	-0.0665689	0.0974295	-0.683252	0.494448	0.707075	6	AC-AE	CPSF6 Knock-out
ZFR2	11.3807	1.83521	1.1845	1.54935	0.121297	NA	6	AC-AE	CPSF6 Knock-out
SH3BGRL2	37.8024	-1.363	0.727444	-1.87368	0.0609741	0.185797	6	AC-AE	CPSF6 Knock-out
HNRNPDL	29830.5	-0.204896	0.0428177	-4.7853	1.70731e-06	2.67164e-05	6	AC-AE	CPSF6 Knock-out
WHAMMP3	90.5999	-0.540831	0.39521	-1.36846	0.171167	0.376636	6	AC-AE	CPSF6 Knock-out
CILP2	36.0645	0.340933	0.680085	0.50131	0.616153	0.795339	6	AC-AE	CPSF6 Knock-out
CFL1P1	17.3848	-0.16799	0.83776	-0.200523	0.841071	NA	6	AC-AE	CPSF6 Knock-out
GPC1	255.574	0.353697	0.235297	1.50319	0.132789	0.320945	6	AC-AE	CPSF6 Knock-out
LINC00886	117.012	0.179619	0.332623	0.540007	0.589192	0.775899	6	AC-AE	CPSF6 Knock-out
TONSL-AS1	22.383	0.180556	0.733977	0.245996	0.805685	NA	6	AC-AE	CPSF6 Knock-out
GYG1	1447.81	-0.22205	0.108688	-2.043	0.0410528	0.139031	6	AC-AE	CPSF6 Knock-out
TACSTD2	52.0604	0.344854	0.550492	0.626446	0.531022	0.734412	6	AC-AE	CPSF6 Knock-out
MXD3	1022.09	-0.10813	0.122744	-0.880934	0.378353	0.610397	6	AC-AE	CPSF6 Knock-out
RP11-394B2.1	24.4648	0.0864942	0.749673	0.115376	0.908147	NA	6	AC-AE	CPSF6 Knock-out
GALNT11	2119.12	-0.0563412	0.0827539	-0.680828	0.49598	0.708451	6	AC-AE	CPSF6 Knock-out
NAT10	18923.4	-0.0604614	0.0439166	-1.37673	0.168595	0.373065	6	AC-AE	CPSF6 Knock-out
CHMP2B	3736.75	0.108826	0.0704083	1.54564	0.122191	0.302711	6	AC-AE	CPSF6 Knock-out
CDHR1	99.6366	1.06749	0.387977	2.75143	0.00593356	0.0307642	6	AC-AE	CPSF6 Knock-out
GTPBP4	11013.5	0.194736	0.0510712	3.81303	0.000137273	0.00127595	6	AC-AE	CPSF6 Knock-out
REG4	24.2114	0.756222	0.72472	1.04347	0.296732	NA	6	AC-AE	CPSF6 Knock-out
AKAP12	4534.56	0.26172	0.0638267	4.10047	4.12308e-05	0.000448511	6	AC-AE	CPSF6 Knock-out
RP11-497H16.9	50.8308	-1.09522	0.52516	-2.0855	0.0370238	0.128814	6	AC-AE	CPSF6 Knock-out
RP11-578F21.2	9.65475	1.04249	1.11149	0.937918	0.348287	NA	6	AC-AE	CPSF6 Knock-out
TNFRSF10C	17.1339	0.162965	0.865542	0.188281	0.850656	NA	6	AC-AE	CPSF6 Knock-out
RNF38	3653.89	-0.0163106	0.0761205	-0.214273	0.830334	0.917531	6	AC-AE	CPSF6 Knock-out
PERP	3702.83	-0.0234881	0.0659178	-0.356324	0.721598	0.860325	6	AC-AE	CPSF6 Knock-out
PDRG1	1544.98	-0.0471948	0.0949814	-0.496885	0.61927	0.79728	6	AC-AE	CPSF6 Knock-out
DUSP10	1797.4	-0.0126142	0.0880697	-0.14323	0.886109	0.945678	6	AC-AE	CPSF6 Knock-out
ZNF688	444.804	-0.0312402	0.173207	-0.180363	0.856867	0.931304	6	AC-AE	CPSF6 Knock-out
AC145212.4	434.041	0.634954	0.178496	3.55724	0.000374769	0.00303951	6	AC-AE	CPSF6 Knock-out
AC145212.2	134.646	0.0521826	0.320393	0.162871	0.87062	0.938638	6	AC-AE	CPSF6 Knock-out
H2AFY2	794.692	-0.405635	0.135849	-2.98593	0.00282714	0.0167657	6	AC-AE	CPSF6 Knock-out
TRAV14DV4	302.005	0.17951	0.210015	0.854751	0.392689	0.623508	6	AC-AE	CPSF6 Knock-out
CLOCK	1388.13	0.837907	0.37598	2.22859	0.0258411	0.0980766	6	AC-AE	CPSF6 Knock-out
SLC25A42	1734.84	-0.0226843	0.0906392	-0.250271	0.802378	0.903116	6	AC-AE	CPSF6 Knock-out
RP11-815I9.4	186.653	-1.1207	0.300832	-3.72532	0.00019507	0.00172619	6	AC-AE	CPSF6 Knock-out
CXCL16	450.598	0.446177	0.182408	2.44603	0.0144437	0.0626218	6	AC-AE	CPSF6 Knock-out
GATS	612.556	0.27014	0.150902	1.79016	0.0734281	0.212429	6	AC-AE	CPSF6 Knock-out
TMCC3	290.991	0.434148	0.217592	1.99524	0.0460165	0.151331	6	AC-AE	CPSF6 Knock-out
BAG4	3087.68	-0.028037	0.072057	-0.389095	0.697206	0.846309	6	AC-AE	CPSF6 Knock-out
CTD-2020K17.4	26.9283	0.68129	0.685023	0.994551	0.319954	NA	6	AC-AE	CPSF6 Knock-out
MARS2	1413.27	-0.15865	0.108992	-1.45562	0.145497	0.340123	6	AC-AE	CPSF6 Knock-out
ZNF490	621.76	0.0373976	0.159261	0.234819	0.814349	0.909728	6	AC-AE	CPSF6 Knock-out
CDK6	38513	-0.173015	0.0369692	-4.67998	2.86909e-06	4.20876e-05	6	AC-AE	CPSF6 Knock-out
ZSCAN2	638.877	0.243169	0.144686	1.68067	0.0928278	0.250702	6	AC-AE	CPSF6 Knock-out
CSGALNACT1	1416.75	-0.0942203	0.114962	-0.819575	0.412458	0.639995	6	AC-AE	CPSF6 Knock-out
PCDHGA10	8.67646	-0.507075	1.22365	-0.414394	0.678585	NA	6	AC-AE	CPSF6 Knock-out
FAM133B	2805.66	-0.18451	0.0812487	-2.27093	0.0231513	0.0902254	6	AC-AE	CPSF6 Knock-out
HM13-IT1	18.7638	0.62766	0.803097	0.781549	0.43448	NA	6	AC-AE	CPSF6 Knock-out
HCG4	65.5937	0.0870935	2.2878	0.0380686	0.969633	0.985653	6	AC-AE	CPSF6 Knock-out
LBX2	198.854	0.38002	0.267144	1.42253	0.154873	0.354318	6	AC-AE	CPSF6 Knock-out
PLAC1	35.0637	-0.100711	0.601312	-0.167486	0.866988	0.937165	6	AC-AE	CPSF6 Knock-out
[truncated: 57,381 more rows]
