# Supplementary material for: Alternative polyadenylation upon CPSF6 knock-out enhances HIV-1 infection in primary T cells
Source: PLoS Pathog. 2025 Dec 12;21(12):e1013745. doi: 10.1371/journal.ppat.1013745 (PMC12714223; doi:10.1371/journal.ppat.1013745)
Supplement: S3 Table — Excel file contains processed flow cytometry data. Each sheet in the Excel file corresponds to the indicated figure panel. (XLSX) [file ppat.1013745.s010.xlsx]

## Sheet: Figure 1c
Percent Viable Cells
	Donor A	Donor B	Donor C	Donor D
NT	70.7574	67.5289	71.4254	69.3749
CXCR4	68.8702	73.1777	73.9586	78.1263
CYPA	69.0714	71.4295	74.94	77.5598
CPSF6 #5	68.7915	56.4935	66.4072	73.1069
CPSF6 #6	70.8798	58.5322	67.601	69.6183

## Sheet: Figure 1d 
Day 2 Post-Infection (Fold change in HIV-1 infected cells, normalized to NT)
	Donor A + DMSO			Donor A + Saquinavir			Donor B + DMSO			Donor B + Saquinavir			Donor C + DMSO			Donor C + Saquinavir			Donor D + DMSO			Donor D + Saquinavir
NT	1.05631	1.15146	0.792222	0.880155	1.08031	1.03954	1.18693	1.06974	0.743326	0.87823	1.0626	1.05917	1.32502	0.795865	0.879115	0.774309	1.1438	1.08189	0.703394	1.25717	1.03944	0.831679	0.999483	1.16884
CXCR4	0	0.020948	0	0	0.0135	0.013866	0	0	0	0	0	0	0	0.012837	0.076469	0	0.038047	0	0.03051	0.015976	0.024489	0.013015	0.01416	0.011725
CYPA	0.387864	0.318721	0.404356	0.303313	0.381212	0.340297	0.402522	0.415704	0.241448	0.408146	0.350601	0.49172	0.397716	0.396637	0.379558	0.201547	0.558894	0.578588	0.472001	0.514394	0.268391	0.371109	0.437162	0.35396
CPSF6 #5	1.91601	1.94332	2.4394	1.53179	1.52682	1.30112	2.23332	2.13996	1.65861	1.13836	2.26116	2.79514	1.63555	1.73978	1.6047	1.01628	1.76129	2.10895	3.43117	4.6262	3.86639	2.24259	3.12215	2.70627
CPSF6 #6	1.75649	1.76842	1.65733	1.41896	1.59285	1.45122	2.21361	2.94014	2.418	1.3483	2.38984	2.14727	2.05502	2.1329	1.86511	1.09461	2.02494	2.09357	4.49072	6.12689	5.12824	2.53063	2.49204	3.54484
Day 5 Post-Infection (Fold change in HIV-1 infected cells, normalized to NT)
	Donor A + DMSO			Donor A + Saquinavir			Donor B + DMSO			Donor B + Saquinavir			Donor C + DMSO			Donor C + Saquinavir			Donor D + DMSO			Donor D + Saquinavir
NT	0.957297	1.09892	0.943783	0.80991	1.05647	1.13362	1.08421	1.04877	0.867013	0.891513	1.21526	0.893223	0.962994	0.694901	1.34211	0.96566	0.998128	1.03621	0.86504	1.33147	0.803493	0.932217	0.802152	1.26563
CXCR4	0	0	0	0.020753	0	0	0	0.002744	0.002039	0	0	0	0	0	0	0	0	0	0	0	0.002447	0	0	0
CYPA	0.171094	0.192878	0.181717	0.271385	0.306898	0.411566	0.183723	0.198315	0.151215	0.417066	0.814778	0.294118	0.144494	0.130117	0.087327	0.546822	0.530122	0.725788	0.152289	0.183844	0.186722	0.316313	0.279267	0.414308
CPSF6 #5	3.75801	3.36841	4.63896	0.857503	0.886264	0.654586	5.38579	5.21733	3.47412	0.772804	1.11651	1.8099	4.44863	4.01804	4.12698	1.77932	1.39854	0.894594	6.56883	6.097	5.12396	2.29713	3.01195	2.71873
CPSF6 #6	3.64943	3.97577	3.76979	1.36699	1.44003	0.832006	9.45994	9.30726	7.52733	1.57884	1.97627	1.1864	5.72269	3.71163	3.80528	2.77189	3.08429	2.81862	9.8172	9.83655	8.39345	2.17184	2.98346	1.93876

## Sheet: Figure 2c
Day 5 Post-Infection (Fold change in HIV-1 infected cells, normalized to NT #3)
	Donor E			Donor F			Donor G
NT #3	0.909875	0.966292	1.12383	0.916877	1.03236	1.05076	0.856939	1.13235	1.01071
NT #4	0.896205	1.25229	1.2106	0.746632	0.952005	1.01772	0.892128	1.00722	0.991481
CPSF6 #5	2.51642	2.46328	2.74495	1.07769	1.14696	1.19455	2.085	2.46467	2.21069
CPSF6 #6	4.29283	4.18167	3.46998	1.3314	1.86028	1.97668	4.28885	4.00873	4.37354
TRIM5α #6	0.952167	1.34963	1.27799	0.969519	0.949872	1.05557	0.901749	1.09058	1.06989
TRIM5α #7	0.94732	1.06254	1.12249	0.84824	1.00132	1.20577	1.07808	1.1041	1.1483

## Sheet: Figure 3b
Donor K Day 2 Post-Infection (NL4-3) (Fold change in HIV-1 infected cells, normalized to NT)
	0.02 ng			0.05 ng			0.1 ng			0.2 ng			0.5 ng			1 ng
NT #4	0.817768	0.780017	1.40221	1.08269	0.960614	0.956697	0.900063	0.958406	1.14153	0.736124	1.08476	1.17912	1.00364	1.092	0.90436	1.10889	1.1024	0.788705
CXCR4	0	0.099718	0	0.061111	0	0	0.03061	0	0	0	0.015462	0	0.009774	0.003	0.005209	0.007147	0.004128	0.003982
CYPA #3	0	0.335951	0.494588	0.073308	0.63875	0.278948	0.567093	0.475223	0.504969	0.168768	0.230701	0.511291	0.274608	0.390001	0.341151	0.349205	0.280233	0.245125
CPSF6 #5	1.19057	1.28298	2.17129	1.91002	1.741	2.57862	2.07688	1.85202	2.23509	2.08534	2.01846	1.94361	1.59587	2.10712	2.39036	2.05019	1.75956	1.06649
CPSF6 #6	0.711163	1.48305	1.30347	1.98296	*	2.24998	2.11453	3.17252	2.57943	1.7358	2.29427	2.03035	2.01182	2.65081	3.01019	2.39095	2.12536	1.47011
* One technical replicate ommitted due to sample loss during flow cytometry
Donor L Day 2 Post-Infection (NL4-3) (Fold change in HIV-1 infected cells, normalized to NT)
	0.02 ng			0.05 ng			0.1 ng			0.2 ng			0.5 ng			1 ng
NT #4	0.681164	0.789593	1.52924	0.846465	1.12931	1.02423	0.854752	0.971169	1.17408	0.921294	1.0232	1.0555	0.872677	1.14425	0.983077	1.19831	0.92094	0.880746
CXCR4	0	0.097333	0	0	0	0	0	0.019463	0.021322	0	0	0.010708	0.003945	0	0.004458	0	0.00367	0.005725
CYPA #3	0.317366	0.107943	0.333004	0.748086	0.25528	0.568382	0.241771	0.272406	0.33427	0.404045	0.409067	0.345441	0.358803	0.505057	0.315676	0.392231	0.359424	0.322384
CPSF6 #5	1.15561	1.53541	2.09459	1.4308	2.30139	1.35027	1.36809	2.4383	1.08401	1.53647	1.55554	1.45274	1.85979	2.09728	2.15537	2.39182	2.07641	1.8466
CPSF6 #6	2.0925	1.33383	0.875886	1.84562	1.2009	2.36406	1.56923	2.98217	1.75839	1.64566	1.75364	1.58553	2.22202	3.94878	3.95065	2.35907	2.09708	1.5262
Donor M Day 2 Post-Infection (NL4-3) (Fold change in HIV-1 infected cells, normalized to NT)
	0.02 ng			0.05 ng			0.1 ng			0.2 ng			0.5 ng			1 ng
NT #4	0.815296	1.49043	0.694276	0.735725	1.06763	1.19665	1.03319	1.14355	0.823263	0.97745	1.05213	0.970424	0.971815	0.889743	1.13844	0.992762	1.04703	0.960204
CXCR4	0.164762	0	0.099443	0.04647	0.090814	0.03579	0.029451	0.03273	0.0446	0.040001	0.015517	0.015148	0.002109	0.005673	0.004383	0.001308	0.003163	0.008663
CYPA #3	0.317191	0.250725	0.630742	0.571879	0.347208	0.304682	0.336042	0.429256	0.307723	0.193166	0.269019	0.186804	0.269811	0.259439	0.320807	0.244117	0.238598	0.226333
CPSF6 #5	1.09769	2.21125	3.25355	3.31143	3.76111	2.59091	2.21379	2.31335	1.90828	1.7278	1.5552	1.33672	1.92026	1.81178	1.76008	1.64323	1.94379	1.91738
CPSF6 #6	2.75136	2.15358	1.59959	2.7498	2.45907	3.33565	2.28164	2.8377	2.57147	2.00918	2.24976	1.77887	1.93276	2.01701	2.16156	2.19319	2.41105	2.03432
Donor K Day 2 Post-Infection (VSV-G NL4-3) (Fold change in HIV-1 infected cells, normalized to NT)
	0.02 ng			0.05 ng			0.1 ng			0.2 ng			0.5 ng			1 ng
NT #4	1.12507	0.809678	1.06525	1.0356	0.812759	1.15164	0.98039	0.990294	1.02932	0.836125	1.09431	1.06956	1.06591	0.951551	0.98254	0.962166	1.00916	1.02868
CXCR4	0.988288	1.09324	1.06804	0.768096	0.951111	0.864746	1.0127	0.880297	0.880955	0.905231	0.877555	0.703402	1.16069	1.04099	1.0503	0.871746	0.868863	0.869601
CYPA #3	0.352358	0.419896	0.152536	0.244651	0.198743	0.375921	0.372984	0.272966	0.300885	0.362931	0.325871	0.390091	0.346907	0.309728	0.380574	0.377628	0.34757	0.382922
CPSF6 #5	1.13248	0.8248	0.845617	0.912034	1.14077	1.0738	1.07987	0.969692	0.939383	1.14406	1.21407	1.11312	1.01557	0.994409	1.01168	1.04713	0.952225	0.962972
CPSF6 #6	0.99598	0.76461	1.44113	0.995023	1.15167	0.86615	0.937552	0.831437	0.684038	0.945648	0.879951	1.09261	0.92454	0.975351	1.16952	0.899285	0.901987	0.987011
Donor L Day 2 Post-Infection (VSV-G NL4-3) (Fold change in HIV-1 infected cells, normalized to NT)
	0.02 ng			0.05 ng			0.1 ng			0.2 ng			0.5 ng			1 ng
NT #4	1.01296	0.877652	1.10939	1.00409	1.04408	0.951831	1.04462	1.12104	0.834343	0.976291	0.980585	1.04312	1.05556	0.932444	1.012	0.99816	0.999123	1.00272
CXCR4	1.07455	1.23424	1.32148	1.0082	0.895922	0.98292	0.880325	1.08103	0.995067	1.13196	1.00224	1.03921	1.19672	1.07277	1.15634	0.959255	0.882291	0.822429
CYPA #3	0.742885	0.625798	0.531423	0.431536	0.485923	0.358935	0.368876	0.345879	0.342131	0.420775	0.468794	0.424862	0.397074	0.428126	0.468886	0.491665	0.48866	0.52417
CPSF6 #5	1.30374	1.53139	0.815648	1.34504	1.12346	0.898677	1.16667	0.945074	1.09705	1.15051	1.04915	1.15273	1.17725	1.09355	1.23707	1.12106	1.17485	1.26842
CPSF6 #6	1.02128	1.95838	0.581631	1.05726	0.991474	0.786744	1.01561	1.32137	1.10079	1.05612	0.992956	1.09515	0.967373	0.997615	0.984182	1.16157	1.15866	1.14792
Donor M Day 2 Post-Infection (VSV-G NL4-3) (Fold change in HIV-1 infected cells, normalized to NT)
	0.02 ng			0.05 ng			0.1 ng			0.2 ng			0.5 ng			1 ng
NT #4	1.08205	1.06679	0.851159	0.880936	1.0825	1.03657	1.02327	1.00957	0.967161	0.910946	0.971293	1.11776	0.921334	1.04636	1.0323	0.968876	1.08188	0.949242
CXCR4	1.33889	0.964571	1.26519	1.03286	0.97801	0.893361	0.999216	1.007	1.17701	1.1289	1.18438	1.11475	0.822938	1.10266	0.878508	1.05432	0.90646	0.900116
CYPA #3	0.38076	0.262889	0.220806	0.185372	0.290261	0.30313	0.242771	0.247434	0.246719	0.314933	0.26517	0.300694	0.200659	0.30504	0.326982	0.366113	0.308343	0.318005
CPSF6 #5	0.832309	1.69976	1.22412	1.20323	1.20039	1.00299	1.05251	1.43048	1.35655	1.26118	1.27392	1.24294	0.852011	1.22487	1.17785	1.2852	1.2146	1.14596
CPSF6 #6	1.70241	0.981725	1.05299	1.27246	0.785867	0.494084	1.17751	0.799294	0.851533	0.935413	0.936564	1.09108	0.8672	0.941882	0.935481	1.02942	0.915887	0.99279

## Sheet: Figure 3c
Donor N Day 5 Post-Infection (Fold change in HIV-1 infected cells, normalized to NT)
NT #4	1.02446	0.798712	1.17682
CXCR4	0.873154	0.865682	0.895879
CYPA #2	0.38445	0.351259	0.386513
CPSF6 #5	0.935045	0.931052	1.12205
CPSF6 #6	0.927278	0.914921	0.718886

## Sheet: Figure 3d
Donor O Day 5 Post-Infection (Fold change in HIV-1 infected cells, normalized to NT)
	NL4-3			CH040
NT	1.1394	0.992747	0.867852	0.860337	0.958901	1.18076
CXCR4	0	0	0.003161	0.635955	0.835711	0.649416
CCR5	1.33979	1.47626	1.05722	0	0.004015	0
CYPA #3	0.237785	0.309525	0.234385	0.177831	0.263886	0.304401
CPSF6 #5	3.69511	3.16766	3.27338	0.341517	0.174412	0.101877
CPSF6 #6	2.73729	4.31979	2.43858	0.053692	0.049296	0.092814

## Sheet: Figure 4a
Donor P Day 5 Post-Infection (Percent HIV-1 Infected Cells)
	IFNα			IFNβ			IFNγ			Universal Type I IFN			Media Only
NT #4	0.081057	0.074518	0.070037	0.158413	0.12963	0.10991	1.20694	1.42247	1.61889	0.065726	0.06165	0.059291	1.56032	1.46402	1.26206
CXCR4	0.001436	0	0.002956	0	0	0.001466	0	0.001445	0.005323	0.001645	0.001566	0	0	0	0.002861
CYPA #3	0.007336	0.005304	0.007154	0.008958	0.005364	0.012498	0.137907	0.126643	0.115409	0.015342	0.011053	0.008176	0.066077	0.128797	0.133729
IFNAR1	3.93479	4.2485	4.20553	4.45637	4.33688	3.68772	4.3508	4.4171	3.38355	3.5479	3.55614	3.3687	3.69099	3.55692	4.46013
CPSF6 #5	0.672287	0.741528	0.698524	1.44642	1.34599	1.48742	6.68096	6.11762	5.55099	0.482875	0.426439	0.39726	4.79969	6.12251	7.14307
CPSF6 #6	1.44852	1.40443	1.39917	3.0754	2.72272	3.11539	12.8878	10.672	7.84044	0.83769	0.763783	0.705473	8.41278	11.2702	11.1468
Donor Q Day 5 Post-Infection (Percent HIV-1 Infected Cells)
	IFNα			IFNβ			IFNγ			Universal Type I IFN			Media Only
NT #4	0.054758	0.05312	0.049805	0.129628	0.117512	0.127634	1.47077	1.9857	1.6168	0.034706	0.032589	0.060547	1.65903	1.75565	1.71276
CXCR4	0	0	0.001807	0	0.001901	0	0.001786	0.006017	0	0.001763	0.003424	0.001563	0	0	0
CYPA #3	0.009267	0.020075	0	0.031339	0.007967	0	0.080957	0.104697	0.097025	0.006145	0.009176	0.005513	0.09599	0.109096	0.108538
IFNAR1	3.56974	2.64315	3.37495	3.24931	3.30741	3.9205	3.78786	3.51899	3.54438	2.63164	2.80916	2.8811	3.20944	3.12799	3.60385
CPSF6 #5	0.556211	0.524184	0.521232	1.37605	1.91113	1.77853	8.03982	5.9437	5.83917	0.294686	0.242608	0.328368	6.88769	7.56448	6.59725
CPSF6 #6	1.04048	1.19843	1.09364	1.87661	2.50162	2.59854	8.98676	*	7.04308	0.45995	0.523013	0.51612	8.53865	9.87984	9.98993
*One technical replicate ommitted due to sample loss during flow cytometry

## Sheet: Figure 4d
Day 5 Post-Infection (P90A) (Fold change in HIV-1 infected cells, normalized to NT )
	Donor R			Donor S			DonorT			Donor U			Donor V
NT #4	1.07544	1.08326	0.841293	1.34598	1.07219	0.581836	1.34825	0.835057	0.816695	1.09699	1.04989	0.85312	1.35096	0.74192	0.907121
CYPA #3	0.424885	0.713839	0.566765	0.723603	0.547497	0.437546	0.51774	0.466446	0.330953	0.692293	0.410772	0.185108	0.52137	0.409115	0.34923
CPSF6 #5	22.2676	15.9671	10.1364	15.0076	10.5224	11.2394	13.9408	14.1184	9.64041	28.0703	28.4434	13.7245	32.3019	35.9762	14.1868
CPSF6 #6	8.81605	8.63639	6.79778	10.8059	8.2222	7.63594	11.8522	10.4144	10.2493	11.7419	9.32655	4.08632	6.33197	12.5968	7.79883
TRIM5α #6	8.39983	8.20186	6.96009	11.177	9.56475	6.34794	10.6056	9.81993	7.8136	8.3835	7.623	6.80176	13.8436	11.9606	12.8344
TRIM5α #7	28.5198	27.1423	25.0939	18.7534	17.8417	16.2214	31.2039	33.314	27.3772	31.3099	32.0909	31.2046	41.7468	39.0613	30.2963

## Sheet: Figure 4e
Day 5 Post Infection (Fold change in HIV-1 infected cells, normalized to NT)
	Donor W + DMSO			Donor W + Cyclosporin A			Donor X + DMSO			Donor X + Cyclosporin A			Donor Y + DMSO			Donor Y + Cyclosporin A
NT	1.0102	0.950934	1.03887	1.115	0.981426	0.903572	0.925936	1.01618	1.05788	0.861371	1.02321	1.11542	0.963865	1.0109	1.02523	0.976608	0.900776	1.12262
CXCR4	0.066339	0.102804	0.070265	0.105006	0.22009	0.127992	0.0433337	0.0391752	0.0411363	0.0673756	0.091012	0.113409	0.061817	0.0449825	0.0688204	0.165432	0.0791586	0.0966246
CYPA #3	0.554314	0.667857	0.624037	1.04875	1.02723	1.15046	0.415955	0.419464	0.588516	1.61373	1.1057	1.42833	0.554663	0.580661	0.636955	1.91439	1.74852	1.521
CPSF6 #5	1.98715	2.3256	2.10815	3.50726	4.5959	5.21826	1.69015	1.55647	1.93106	5.774	5.69222	6.50967	1.48732	1.56423	1.71492	7.88304	7.55202	7.26849
CPSF6 #6	1.68354	1.91813	2.04972	3.50277	3.59582	4.09162	1.55584	1.58509	1.88756	4.4766	3.8663	4.31427	1.33707	1.32872	1.41778	6.10014	5.08107	5.897
TRIM5α #6	1.2025	1.11939	1.11751	9.06479	8.88893	8.48153	0.868848	1.09163	1.40124	12.1579	10.1715	13.4482	1.13716	1.01619	1.08941	17.4865	15.3546	15.8024
TRIM5α #7	1.12316	1.16981	1.19274	20.1856	19.569	19.2945	1.1538	1.05857	0.798377	19.1491	17.3281	15.2163	1.19227	1.02166	1.17653	34.3555	38.9456	38.8034

## Sheet: Figure 5g
Day 5 Post-Infection (Fold change in HIV-1 infected cells, normalized to NT)
	Donor Z			Donor AA			Donor AB
NT #4	0.927159	1.1278	0.945041	0.989291	0.998185	1.01252	0.801647	1.09223	1.10612
CXCR4	0.00389384	0.00724081	0.00747646	0.00503027	0.00594515	0.00956395	0.00122444	0.000992531	0.00227561
CYPA #3	0.129227	0.144152	0.129434	0.0794233	0.132968	0.14297	0.130413	0.106707	0.135963
CPSF5 #3	2.53207	2.08405	2.70069	1.40639	1.80637	2.19519	2.48645	2.94385	2.76794
CPSF5 #12	2.56478	2.43892	2.91224	2.08412	2.36194	2.65332	2.65153	2.87656	3.22207

[truncated: 11 more sheets: S1c Fig., S1d Fig., S1e Fig., S2b Fig., S2h Fig., S3a Fig., S3b Fig., S3e Fig., S4d Fig., S5b Fig., S6l Fig.]
