# Supplementary material for: Alternative polyadenylation upon CPSF6 knock-out enhances HIV-1 infection in primary T cells
Source: PLoS Pathog. 2025 Dec 12;21(12):e1013745. doi: 10.1371/journal.ppat.1013745 (PMC12714223; doi:10.1371/journal.ppat.1013745)
Supplement: S4 Table — Excel file contains uncropped blot images for main text figures. Each sheet in the Excel file corresponds to the indicated figure panel. (XLSX) [file ppat.1013745.s011.xlsx]

## Sheet: Figure 1b
	Density of CPSF6 band relative to β-actin (Normalized to NT)
	Donor A	Donor B	Donor C	Donor D
NT	1	1	1	1
CXCR4	0.80865	1.09885	0.606656	1.31257
CYPA	0.941577	1.42978	0.773488	1.10138
CPSF6 #5	0.133303	0.531116	0.246846	0.300678
CPSF6 #6	0.563474	0.553451	0.299003	0.343856
Donor C Blots
																													v

## Sheet: Figure 1e
Donors A and B Blots																	Donors A and B Blots
		Residual CYPA signal following blot stripping																Residual MX1 signal following blot stripping

## Sheet: Figure 2b 
Donor E Blots

## Sheet: Figure 3a
Donor K Blots																Donor L Blots															Donor M Blots
Residual CYPA signal after stripping blot
																																Residual CPSF6 signal after blot stripping
Residual CPSF6 signal after blot stripping																Residual CPSF6 signal after blot stripping

## Sheet: Figure 4b
Donor P Density of IFIT1 band relative to β-actin (Normalized to NT) (Normalized to NT per condition)
	Media Only	IFNα	IFNβ	Universal Type I IFN	IFNγ
NT	1	1	1	1	1
IFNAR1	0.100769	0.0642517	0.0366026	0.0326319	0.163714
CPSF6 #5	0.2183	0.404657	0.714546	0.561509	0.58333
CPSF6 #6	0.164636	0.245642	0.330569	0.300011	0.522367
Donor P Blots
	Residual β-actin signal following blot stripping
	Residual MX1 and β-actin signal following blot stripping

## Sheet: Figure 5f
Donor Z and AA Blots																Donor AB Blots
